# Supplementary material for: Correction: Inhibiting DNA methylation activates cancer testis antigens and expression of the antigen processing and presentation machinery in colon and ovarian cancer cells
Source: PLoS One. 2020 Dec 10;15(12):e0243944. doi: 10.1371/journal.pone.0243944 (PMC7728177; doi:10.1371/journal.pone.0243944)
Supplement: S1 Data — (ZIP) [file pone.0243944.s001.zip]

Archive with 15 entries (15 files):
- Chiappinelli Data for Siebenkas et al 2017.xlsx
- Figure 1A and Figure 2A - raw and processed data.xls
- Figure 1B and Figure 2B - raw and processed data.xls
- Figure 1C and Figure 2C - raw and processed data.xls
- Figure 1D and Figure 2D - raw and processed data.xls
- Figure 1E and Figure 2E - raw and processed data.xls
- Figure 1F and Figure 2F - raw and processed data.xls
- Figure 1G and Figure 2G - raw and processed data.xls
- Figure 3 - Time point day 10 - raw and processed data.xls
- Figure 3 - Time point day 14 - raw and processed data.xls
- Figure 3 - Time point day 21 - raw and processed data.xls
- Figure 3 - Time point day 3 - raw and processed data.xls
- Figure 3 - Time point day 7 - raw and processed data.xls
- Figure 4B.XLSX
- Figure S1 for_Cornelia Plos One.xlsx
