# Supplementary material for: Correction: Inhibiting DNA methylation activates cancer testis antigens and expression of the antigen processing and presentation machinery in colon and ovarian cancer cells
Source: PLoS One. 2020 Dec 10;15(12):e0243944. doi: 10.1371/journal.pone.0243944 (PMC7728177; doi:10.1371/journal.pone.0243944)
Supplement: S1 Data — (ZIP) [file pone.0243944.s001.zip › Chiappinelli Data for Siebenkas et al 2017.xlsx]

## Sheet: Fig S2
	A2780	Hey	Kuramochi	TykNu
B2M	1.73691	0.356278	0.226569	1.28938
CALR	-0.0650408	0.682213	0.177007	0.101145
CD58	0.672671	0.413611	0.482775	0.745451
PSMB8	4.50517	0.216375	0.375641	1.18055
PSMB9	1.47308	0.634313	0.507378	1.66384
TAP1	1.68757	0.646503	1.03618	1.74522
TAPBP	0.326569	0.39048	0.189975	0.355717
Log2 fold change Aza/Mock of array data in 4 ovarian cancer cell lines. Day 10 of Aza treatment.

## Sheet: Fig 4D
MFI = median Fluorescence Intensity of MHC I Staining from flow cytometry
A2780	Rep 1	Rep 2	Rep 3	AVG	STDEV	T TEST
Mock	700.4	710.3	720.4	710.367	10.0002
Aza	1300	1410	1262	1324	76.8635
Aza/Mock	1.85608	1.98508	1.7518	1.86383	0.116854	0.000163866
TykNu	Rep 1	Rep 2	Rep 3	AVG	STDEV	T TEST
Mock	27.5	33.4	30.2	30.3667	2.95353
Aza	42.5	36.9	45.7	41.7	4.45421
Aza/Mock	1.54545	1.10479	1.51325	1.37322	0.245648	0.0213359
Hey	Rep 1	Rep 2	Rep 3	AVG	STDEV	T TEST
Mock	304.8	303.5	301.2	303.167	1.48847
Aza	341	360.6	375.4	359	14.0892
Aza/Mock	1.11877	1.18814	1.24635	1.18417	0.0521515	0.193912

## Sheet: Fig6A,B
Cancer Testis Antigens
Downregulated
Colon Only	Ovarian Only	Both
CASC5;CT47B1;DKKL1;GAGE1;LUZP4;NXF2;PAGE4;POTEC;POTEE;RGS22;RQCD1;SPA17;XAGE2B;XAGE3;XAGE5	ACRBP;CSAG2;DPPA2;HSPB9;MAGEA1;MAGEA2B;MAGEA6; MAGEA10;MAGEA11;PAGE2B;PIWIL2;POTEB;SAGE1;SYCE1;TMEFF1;TSGA10;XAGE-4	ACTL8;ATAD2;CABYR;CEP55;CSAG1;CSAG2;CT45A1;CT45A5;CT47A11;CTAG1A;CTAG2;CTCFL;Cxorf48;DDX43;DSCR8;FAM133A;FMR1NB;GAGE3;GAGE7;GPAT2;HORMAD1;IL13RA2;LEMD1;LY6K;MAEL;MAGEA12;MAGEA4;MAGEA8;MAGEA9;MAGEB1;MAGEB2;MAGEB3;MAGEB6;MAGEC1;MAGEC2;OIP5;PAGE1;PAGE2;PAGE5;PASD1;PBK;PLAC1;POTED;POTEG;PRAME;SPANXA1;SPANXB2;SPANXD;SSX1;SSX2;SSX3;SSX4B;SSX7;TMEFF2;TTK;ZNF165
Count: 15	Count: 17	Count: 56
Downregulated
Colon Only	Ovarian Only	Both
BAGE;BAGE2;BAGE4;BAGE5;BRDT;CRISP2;CT69;LIPI;MMA1B;PRSS54;RBM46;SYCP1;TULP2;VENTXP1	CCDC36;ADAM29	CTAGE1;CT66;FTHL17;OTOA;PBK;SPAG4
Count: 14	Count: 2	Count: 6

## Sheet: Fig 6C
DAZL qRT-PCR Results
COLO320	DAZL CT Value	Mean	STDEV	TBP CT Value	Mean	STDEV	Delta Ct	Delta Delta Ct	Fold Change
Mock	26.936	26.9553	0.0170098	26.859	26.8277	0.0271355	0.127667	0	1
	26.962			26.812
	26.968			26.812
Aza	23.192	23.6637	0.41068	26.78	26.789	0.0343948	-3.12533	-3.253	9.53346
	23.857			26.827
	23.942			26.76
LOVO	DAZL CT Value	Mean	STDEV	TBP CT Value	Mean	STDEV	Delta Ct	Delta Delta Ct	Fold Change
Mock	Undetermined	Undetermined	N/A	27.843	27.8137	0.037072	N/A	N/A	N/A
	Undetermined			27.826
	Undetermined			27.772
Aza	34.386	34.386	N/A	28.434	28.3653	0.116346	N/A	N/A	N/A
	Undetermined			28.431
	Undetermined			28.231
A2780	DAZL CT Value	Mean	STDEV	TBP CT Value	Mean	STDEV	Delta Ct	Delta Delta Ct	Fold Change
Mock	30.455	30.3723	0.122173	29.671	29.6617	0.0664931	0.710667	0	1
	30.232			29.723
	30.43			29.591
Aza	30.017	29.9973	0.0561456	32.912	32.8787	0.0568712	-2.88133	-3.592	12.0587
	30.041			32.813
	29.934			32.911
Hey	DAZL CT Value	Mean	STDEV	TBP CT Value	Mean	STDEV	Delta Ct	Delta Delta Ct	Fold Change
Mock	31.961	32.109	0.209304	27.945	27.9407	0.044658	4.16833	0	1
	32.257			27.983
	Undetermined			27.894
Aza	26.43	26.2927	0.124857	27.93	27.8207	0.117159	-1.528	-5.69633	51.8522
	26.186			27.835
	26.262			27.697
TykNu	DAZL CT Value	Mean	STDEV	TBP CT Value	Mean	STDEV	Delta Ct	Delta Delta Ct	Fold Change
Mock	Undetermined	#DIV/0!	#DIV/0!	31.54	31.5363	0.0346458	#DIV/0!	#DIV/0!	#DIV/0!
	Undetermined			31.5
	Undetermined			31.569
Aza	Undetermined	#DIV/0!	#DIV/0!	29.575	29.564	0.0226053	#DIV/0!	#DIV/0!	#DIV/0!
	Undetermined			29.579
	Undetermined			29.538
