# Supplementary material for: Correction: Inhibiting DNA methylation activates cancer testis antigens and expression of the antigen processing and presentation machinery in colon and ovarian cancer cells
Source: PLoS One. 2020 Dec 10;15(12):e0243944. doi: 10.1371/journal.pone.0243944 (PMC7728177; doi:10.1371/journal.pone.0243944)
Supplement: S1 Data — (ZIP) [file pone.0243944.s001.zip › Figure 1A and Figure 2A - raw and processed data.xls]

## Sheet: Raw data
Well	Sample Name	Target Name	Task	Reporter	Quencher	RQ	RQ Min	RQ Max	Cт	Cт Mean	Cт SD	ΔCт	ΔCт Mean	ΔCт SE	HK Control ΔCт Mean	HK Control ΔCт SE	ΔΔCт	Automatic Ct Threshold	Ct Threshold	Automatic Baseline	Baseline Start	Baseline End	Efficiency	Tm1	Tm2	Tm3	Comments	BADROX	NOISE	SPIKE	EXPFAIL	MTP
A1	DLD1-M	B2M(2)	UNKNOWN	SYBR	None				21.1821	21.383	0.174032							TRUE	1.66264	TRUE	1	2	1	77.9938				N	N	N	N	N
A2	DLD1-M	B2M(2)	UNKNOWN	SYBR	None				21.4812	21.383	0.174032							TRUE	1.66264	TRUE	3	11	1	77.8447				N	N	N	N	N
A3	DLD1-M	B2M(2)	UNKNOWN	SYBR	None				21.4857	21.383	0.174032							TRUE	1.66264	TRUE	3	10	1	77.9929				N	N	N	N	N
A4	DLD1-A	B2M(2)	UNKNOWN	SYBR	None				21.7773	21.6982	0.158247							TRUE	1.66264	TRUE	3	13	1	77.9929				N	N	N	N	N
A5	DLD1-A	B2M(2)	UNKNOWN	SYBR	None				21.8013	21.6982	0.158247							TRUE	1.66264	TRUE	3	12	1	77.9941				N	N	N	N	N
A6	DLD1-A	B2M(2)	UNKNOWN	SYBR	None				21.516	21.6982	0.158247							TRUE	1.66264	TRUE	3	11	1	77.9941				N	N	N	N	N
A7	Lovo-M	B2M(2)	UNKNOWN	SYBR	None				21.8066	21.9387	0.331347							TRUE	1.66264	TRUE	3	12	1	77.9965				N	N	N	N	N
A8	Lovo-M	B2M(2)	UNKNOWN	SYBR	None				21.6939	21.9387	0.331347							TRUE	1.66264	TRUE	3	12	1	77.9965				N	N	N	N	N
A9	Lovo-M	B2M(2)	UNKNOWN	SYBR	None				22.3158	21.9387	0.331347							TRUE	1.66264	TRUE	3	13	1	78.1469				N	N	N	N	N
A10	Lovo-A	B2M(2)	UNKNOWN	SYBR	None				22.8965	22.518	0.329162							TRUE	1.66264	TRUE	3	15	1	77.9978				N	N	N	N	N
A11	Lovo-A	B2M(2)	UNKNOWN	SYBR	None				22.3584	22.518	0.329162							TRUE	1.66264	TRUE	3	13	1	78.1472				Y	N	N	N	N
A12	Lovo-A	B2M(2)	UNKNOWN	SYBR	None				22.299	22.518	0.329162							TRUE	1.66264	TRUE	3	13	1	78.1472				N	N	N	N	N
B1	HCT116-M	B2M(2)	UNKNOWN	SYBR	None				20.5323	20.4643	0.136072							TRUE	1.66264	TRUE	3	10	1	78.1429				N	N	N	N	N
B2	HCT116-M	B2M(2)	UNKNOWN	SYBR	None				20.553	20.4643	0.136072							TRUE	1.66264	TRUE	3	12	1	78.1429				N	N	N	N	N
B3	HCT116-M	B2M(2)	UNKNOWN	SYBR	None				20.3077	20.4643	0.136072							TRUE	1.66264	TRUE	3	10	1	78.2912				N	N	N	N	N
B4	HCT116-A	B2M(2)	UNKNOWN	SYBR	None				20.0386	20.2871	0.229392							TRUE	1.66264	TRUE	3	10	1	78.2912				N	N	N	N	N
B5	HCT116-A	B2M(2)	UNKNOWN	SYBR	None				20.4908	20.2871	0.229392							TRUE	1.66264	TRUE	3	11	1	78.2924				N	N	N	N	N
B6	HCT116-A	B2M(2)	UNKNOWN	SYBR	None				20.3319	20.2871	0.229392							TRUE	1.66264	TRUE	3	12	1	78.2924				N	N	N	N	N
B7	Colo320-M	B2M(2)	UNKNOWN	SYBR	None				20.3755	20.3108	0.0813534							TRUE	1.66264	TRUE	3	11	1	77.9965				N	N	N	N	N
B8	Colo320-M	B2M(2)	UNKNOWN	SYBR	None				20.2195	20.3108	0.0813534							TRUE	1.66264	TRUE	3	10	1	77.9965				N	N	N	N	N
B9	Colo320-M	B2M(2)	UNKNOWN	SYBR	None				20.3376	20.3108	0.0813534							TRUE	1.66264	TRUE	3	10	1	78.1469				N	N	N	N	N
B10	Colo320-A	B2M(2)	UNKNOWN	SYBR	None				19.2716	19.3488	0.068655							TRUE	1.66264	TRUE	3	10	1	78.1469				N	N	N	N	N
B11	Colo320-A	B2M(2)	UNKNOWN	SYBR	None				19.4032	19.3488	0.068655							TRUE	1.66264	TRUE	3	10	1	78.2963				N	N	N	N	N
B12	Colo320-A	B2M(2)	UNKNOWN	SYBR	None				19.3715	19.3488	0.068655							TRUE	1.66264	TRUE	3	10	1	78.2963				N	N	N	N	N
C1	Caco2-M	B2M(2)	UNKNOWN	SYBR	None				21.6036	21.5472	0.261212							TRUE	1.66264	TRUE	3	13	1	78.1429				N	N	N	N	N
C2	Caco2-M	B2M(2)	UNKNOWN	SYBR	None				21.2624	21.5472	0.261212							TRUE	1.66264	TRUE	3	12	1	78.1429				N	N	N	N	N
C3	Caco2-M	B2M(2)	UNKNOWN	SYBR	None				21.7756	21.5472	0.261212							TRUE	1.66264	TRUE	3	13	1	78.1421				N	N	N	N	N
C4	Caco2-A	B2M(2)	UNKNOWN	SYBR	None				20.5094	20.3711	0.121738							TRUE	1.66264	TRUE	3	12	1	78.2912				N	N	N	N	N
C5	Caco2-A	B2M(2)	UNKNOWN	SYBR	None				20.28	20.3711	0.121738							TRUE	1.66264	TRUE	3	13	1	78.2924				Y	N	N	N	N
C6	Caco2-A	B2M(2)	UNKNOWN	SYBR	None				20.324	20.3711	0.121738							TRUE	1.66264	TRUE	3	11	1	78.2924				N	N	N	N	N
C7	SW620-M	B2M(2)	UNKNOWN	SYBR	None				21.2442	20.927	0.275081							TRUE	1.66264	TRUE	3	12	1	77.9965				N	N	N	N	N
C8	SW620-M	B2M(2)	UNKNOWN	SYBR	None				20.7825	20.927	0.275081							TRUE	1.66264	TRUE	3	12	1	77.9965				N	N	N	N	N
C9	SW620-M	B2M(2)	UNKNOWN	SYBR	None				20.7542	20.927	0.275081							TRUE	1.66264	TRUE	3	10	1	77.9978				N	N	N	N	N
C10	SW620-A	B2M(2)	UNKNOWN	SYBR	None				19.7323	19.8711	0.123698							TRUE	1.66264	TRUE	3	10	1	78.1469				N	N	N	N	N
C11	SW620-A	B2M(2)	UNKNOWN	SYBR	None				19.9695	19.8711	0.123698							TRUE	1.66264	TRUE	3	12	1	78.1472				Y	N	N	N	N
C12	SW620-A	B2M(2)	UNKNOWN	SYBR	None				19.9117	19.8711	0.123698							TRUE	1.66264	TRUE	3	11	1	78.1472				N	N	N	N	N
D1	Colo201-M	B2M(2)	UNKNOWN	SYBR	None				19.9888	20.0493	0.361891							TRUE	1.66264	TRUE	3	11	1	78.1429				N	N	N	N	N
D2	Colo201-M	B2M(2)	UNKNOWN	SYBR	None				19.7214	20.0493	0.361891							TRUE	1.66264	TRUE	3	9	1	78.1429				N	N	N	N	N
D3	Colo201-M	B2M(2)	UNKNOWN	SYBR	None				20.4376	20.0493	0.361891							TRUE	1.66264	TRUE	3	11	1	78.1421				N	N	N	N	N
D4	Colo201-A	B2M(2)	UNKNOWN	SYBR	None				20.2705	20.4946	0.203117							TRUE	1.66264	TRUE	3	12	1	78.1421				N	N	N	N	N
D5	Colo201-A	B2M(2)	UNKNOWN	SYBR	None				20.6665	20.4946	0.203117							TRUE	1.66264	TRUE	3	13	1	78.1432				N	N	N	N	N
D6	Colo201-A	B2M(2)	UNKNOWN	SYBR	None				20.5469	20.4946	0.203117							TRUE	1.66264	TRUE	3	11	1	78.1432				N	N	N	N	N
D7	Normal Colon	B2M(2)	UNKNOWN	SYBR	None				19.8682	20.1142	0.345315							TRUE	1.66264	TRUE	3	12	1	77.9965				N	N	N	N	N
D8	Normal Colon	B2M(2)	UNKNOWN	SYBR	None				19.9655	20.1142	0.345315							TRUE	1.66264	TRUE	3	12	1	77.9965				N	N	N	N	N
D9	Normal Colon	B2M(2)	UNKNOWN	SYBR	None				20.509	20.1142	0.345315							TRUE	1.66264	TRUE	3	13	1	77.9978				N	N	N	N	N
D10	H20	B2M(2)	UNKNOWN	SYBR	None				Undetermined									TRUE	1.66264	TRUE	3	39	1	89.4782	70.9903	77.2523		N	N	N	Y	Y
D11	H20	B2M(2)	UNKNOWN	SYBR	None				Undetermined									TRUE	1.66264	TRUE	3	39	1	75.3146	63.3878	67.7113		N	N	N	Y	Y
D12	H20	B2M(2)	UNKNOWN	SYBR	None				Undetermined									TRUE	1.66264	TRUE	3	39	1	84.856	90.5212	77.9981		N	N	N	Y	Y
E1	DLD1-M	GAPDH	UNKNOWN	SYBR	None	1	0.781575	1.27947	18.5223	18.6321	0.13751		-2.75093	0.128058			0	TRUE	2.21582	TRUE	3	9	1	77.9938				Y	N	N	N	N
E2	DLD1-M	GAPDH	UNKNOWN	SYBR	None	1	0.781575	1.27947	18.7863	18.6321	0.13751		-2.75093	0.128058			0	TRUE	2.21582	TRUE	3	10	1	77.9938				Y	N	N	N	N
E3	DLD1-M	GAPDH	UNKNOWN	SYBR	None	1	0.781575	1.27947	18.5876	18.6321	0.13751		-2.75093	0.128058			0	TRUE	2.21582	TRUE	3	9	1	78.1421				Y	N	N	N	N
E4	DLD1-A	GAPDH	UNKNOWN	SYBR	None	0.891207	0.703814	1.1285	19.0708	19.1135	0.141762		-2.58477	0.122663			0.166167	TRUE	2.21582	TRUE	3	11	1	78.1421				Y	N	N	N	N
E5	DLD1-A	GAPDH	UNKNOWN	SYBR	None	0.891207	0.703814	1.1285	19.2717	19.1135	0.141762		-2.58477	0.122663			0.166167	TRUE	2.21582	TRUE	3	11	1	78.1432				Y	N	N	N	N
E6	DLD1-A	GAPDH	UNKNOWN	SYBR	None	0.891207	0.703814	1.1285	18.9979	19.1135	0.141762		-2.58477	0.122663			0.166167	TRUE	2.21582	TRUE	3	10	1	78.1432				Y	N	N	N	N
E7	Lovo-M	GAPDH	UNKNOWN	SYBR	None	1.47775	0.901434	2.42253	18.5238	18.6244	0.29684		-3.31434	0.256843			-0.563404	TRUE	2.21582	TRUE	3	11	1	77.9965	65.4714			Y	Y	Y	N	Y
E8	Lovo-M	GAPDH	UNKNOWN	SYBR	None	1.47775	0.901434	2.42253	18.3909	18.6244	0.29684		-3.31434	0.256843			-0.563404	TRUE	2.21582	TRUE	3	10	1	77.9965				Y	N	N	N	N
E9	Lovo-M	GAPDH	UNKNOWN	SYBR	None	1.47775	0.901434	2.42253	18.9584	18.6244	0.29684		-3.31434	0.256843			-0.563404	TRUE	2.21582	TRUE	3	11	1	77.9978				Y	N	N	N	N
E10	Lovo-A	GAPDH	UNKNOWN	SYBR	None	2.10135	1.30389	3.38652	18.3849	18.6957	0.275912		-3.82225	0.247975			-1.07132	TRUE	2.21582	TRUE	3	10	1	77.9978				Y	N	N	N	N
E11	Lovo-A	GAPDH	UNKNOWN	SYBR	None	2.10135	1.30389	3.38652	18.7904	18.6957	0.275912		-3.82225	0.247975			-1.07132	TRUE	2.21582	TRUE	3	10	1	77.9981				Y	N	N	N	N
E12	Lovo-A	GAPDH	UNKNOWN	SYBR	None	2.10135	1.30389	3.38652	18.9118	18.6957	0.275912		-3.82225	0.247975			-1.07132	TRUE	2.21582	TRUE	3	10	1	77.9981				N	N	N	N	N
F1	HCT116-M	GAPDH	UNKNOWN	SYBR	None	0.876938	0.728696	1.05534	17.918	17.9029	0.0962345		-2.56148	0.0962232			0.189452	TRUE	2.21582	TRUE	3	8	1	77.9938				Y	N	N	N	N
F2	HCT116-M	GAPDH	UNKNOWN	SYBR	None	0.876938	0.728696	1.05534	17.9906	17.9029	0.0962345		-2.56148	0.0962232			0.189452	TRUE	2.21582	TRUE	3	10	1	77.9938				Y	N	N	N	N
F3	HCT116-M	GAPDH	UNKNOWN	SYBR	None	0.876938	0.728696	1.05534	17.8	17.9029	0.0962345		-2.56148	0.0962232			0.189452	TRUE	2.21582	TRUE	3	8	1	78.1421				Y	N	N	N	N
F4	HCT116-A	GAPDH	UNKNOWN	SYBR	None	0.738998	0.541107	1.00926	17.8666	17.9725	0.161451		-2.31457	0.161954			0.436358	TRUE	2.21582	TRUE	3	8	1	78.1421				Y	N	N	N	N
F5	HCT116-A	GAPDH	UNKNOWN	SYBR	None	0.738998	0.541107	1.00926	18.1584	17.9725	0.161451		-2.31457	0.161954			0.436358	TRUE	2.21582	TRUE	3	10	1	78.1432				Y	N	Y	N	N
F6	HCT116-A	GAPDH	UNKNOWN	SYBR	None	0.738998	0.541107	1.00926	17.8927	17.9725	0.161451		-2.31457	0.161954			0.436358	TRUE	2.21582	TRUE	3	9	1	78.1432				Y	N	N	N	N
F7	Colo320-M	GAPDH	UNKNOWN	SYBR	None	0.384941	0.327976	0.451799	18.8235	18.9372	0.118982		-1.37364	0.0832167			1.37729	TRUE	2.21582	TRUE	3	11	1	77.9965				Y	Y	Y	N	N
F8	Colo320-M	GAPDH	UNKNOWN	SYBR	None	0.384941	0.327976	0.451799	19.0608	18.9372	0.118982		-1.37364	0.0832167			1.37729	TRUE	2.21582	TRUE	3	10	1	77.9965				Y	N	N	N	N
F9	Colo320-M	GAPDH	UNKNOWN	SYBR	None	0.384941	0.327976	0.451799	18.9273	18.9372	0.118982		-1.37364	0.0832167			1.37729	TRUE	2.21582	TRUE	3	11	1	77.9978				Y	N	N	N	N
F10	Colo320-A	GAPDH	UNKNOWN	SYBR	None	0.20414	0.181455	0.229662	18.8112	18.8902	0.0807902		-0.458566	0.0612115			2.29237	TRUE	2.21582	TRUE	3	10	1	77.9978				Y	N	N	N	N
F11	Colo320-A	GAPDH	UNKNOWN	SYBR	None	0.20414	0.181455	0.229662	18.8868	18.8902	0.0807902		-0.458566	0.0612115			2.29237	TRUE	2.21582	TRUE	3	9	1	77.849				Y	N	N	N	N
F12	Colo320-A	GAPDH	UNKNOWN	SYBR	None	0.20414	0.181455	0.229662	18.9726	18.8902	0.0807902		-0.458566	0.0612115			2.29237	TRUE	2.21582	TRUE	3	10	1	77.9981				Y	N	N	N	N
G1	Caco2-M	GAPDH	UNKNOWN	SYBR	None	2.14951	1.36747	3.37878	17.736	17.6922	0.312184		-3.85494	0.235011			-1.10401	TRUE	2.21582	TRUE	3	10	1	77.9938				Y	N	N	N	N
G2	Caco2-M	GAPDH	UNKNOWN	SYBR	None	2.14951	1.36747	3.37878	17.3605	17.6922	0.312184		-3.85494	0.235011			-1.10401	TRUE	2.21582	TRUE	3	9	1	77.9938				Y	N	N	N	N
G3	Caco2-M	GAPDH	UNKNOWN	SYBR	None	2.14951	1.36747	3.37878	17.9802	17.6922	0.312184		-3.85494	0.235011			-1.10401	TRUE	2.21582	TRUE	3	10	1	78.1421				Y	N	Y	N	N
G4	Caco2-A	GAPDH	UNKNOWN	SYBR	None	0.682661	0.50013	0.931809	18.4544	18.171	0.252172		-2.20017	0.161669			0.550759	TRUE	2.21582	TRUE	3	10	1	78.1421				N	N	N	N	N
G5	Caco2-A	GAPDH	UNKNOWN	SYBR	None	0.682661	0.50013	0.931809	18.0872	18.171	0.252172		-2.20017	0.161669			0.550759	TRUE	2.21582	TRUE	3	10	1	78.2924				Y	N	N	N	N
G6	Caco2-A	GAPDH	UNKNOWN	SYBR	None	0.682661	0.50013	0.931809	17.9713	18.171	0.252172		-2.20017	0.161669			0.550759	TRUE	2.21582	TRUE	3	10	1	78.1432				Y	N	N	N	N
G7	SW620-M	GAPDH	UNKNOWN	SYBR	None	0.610494	0.433257	0.860235	19.0456	18.888	0.139973		-2.03898	0.178197			0.711951	TRUE	2.21582	TRUE	3	11	1	77.9965				Y	Y	Y	N	N
G8	SW620-M	GAPDH	UNKNOWN	SYBR	None	0.610494	0.433257	0.860235	18.7783	18.888	0.139973		-2.03898	0.178197			0.711951	TRUE	2.21582	TRUE	3	10	1	78.1456				Y	N	N	N	N
G9	SW620-M	GAPDH	UNKNOWN	SYBR	None	0.610494	0.433257	0.860235	18.8399	18.888	0.139973		-2.03898	0.178197			0.711951	TRUE	2.21582	TRUE	3	10	1	78.1469				Y	N	N	N	N
G10	SW620-A	GAPDH	UNKNOWN	SYBR	None	0.397703	0.231049	0.684565	18.0608	18.4504	0.472862		-1.4207	0.282194			1.33024	TRUE	2.21582	TRUE	3	10	1	78.1469				Y	N	Y	N	N
G11	SW620-A	GAPDH	UNKNOWN	SYBR	None	0.397703	0.231049	0.684565	18.314	18.4504	0.472862		-1.4207	0.282194			1.33024	TRUE	2.21582	TRUE	3	10	1	77.9981				Y	N	N	N	N
G12	SW620-A	GAPDH	UNKNOWN	SYBR	None	0.397703	0.231049	0.684565	18.9765	18.4504	0.472862		-1.4207	0.282194			1.33024	TRUE	2.21582	TRUE	3	10	1	77.9981				Y	N	N	N	N
H1	Colo201-M	GAPDH	UNKNOWN	SYBR	None	0.246683	0.130264	0.467145	19.4155	19.3176	0.446432		-0.731661	0.331796			2.01927	TRUE	2.21582	TRUE	3	11	1	78.1429				N	N	N	N	N
H2	Colo201-M	GAPDH	UNKNOWN	SYBR	None	0.246683	0.130264	0.467145	18.8303	19.3176	0.446432		-0.731661	0.331796			2.01927	TRUE	2.21582	TRUE	3	11	1	78.1429				Y	N	N	N	N
H3	Colo201-M	GAPDH	UNKNOWN	SYBR	None	0.246683	0.130264	0.467145	19.707	19.3176	0.446432		-0.731661	0.331796			2.01927	TRUE	2.21582	TRUE	3	12	1	78.2912				N	N	N	N	N
H4	Colo201-A	GAPDH	UNKNOWN	SYBR	None	0.272308	0.193654	0.382907	19.3869	19.6204	0.229903		-0.874242	0.177117			1.87669	TRUE	2.21582	TRUE	3	11	1	78.2912				Y	N	N	N	N
H5	Colo201-A	GAPDH	UNKNOWN	SYBR	None	0.272308	0.193654	0.382907	19.8466	19.6204	0.229903		-0.874242	0.177117			1.87669	TRUE	2.21582	TRUE	3	11	1	78.2924				Y	N	N	N	N
H6	Colo201-A	GAPDH	UNKNOWN	SYBR	None	0.272308	0.193654	0.382907	19.6277	19.6204	0.229903		-0.874242	0.177117			1.87669	TRUE	2.21582	TRUE	3	11	1	78.2924				N	N	N	N	N
H7	Normal Colon	GAPDH	UNKNOWN	SYBR	None	0.0708808	0.047033	0.106821	21.0419	21.1818	0.130464		1.06753	0.213122			3.81846	TRUE	2.21582	TRUE	3	12	1	78.1456				Y	N	N	N	N
H8	Normal Colon	GAPDH	UNKNOWN	SYBR	None	0.0708808	0.047033	0.106821	21.2033	21.1818	0.130464		1.06753	0.213122			3.81846	TRUE	2.21582	TRUE	3	13	1	78.1456				Y	N	N	N	N
H9	Normal Colon	GAPDH	UNKNOWN	SYBR	None	0.0708808	0.047033	0.106821	21.3001	21.1818	0.130464		1.06753	0.213122			3.81846	TRUE	2.21582	TRUE	3	13	1	78.1469				Y	N	N	N	N
H10	H20	GAPDH	UNKNOWN	SYBR	None				Undetermined									TRUE	2.21582	TRUE	3	39	1	62.0446	87.8381			N	N	N	Y	Y
H11	H20	GAPDH	UNKNOWN	SYBR	None				Undetermined									TRUE	2.21582	TRUE	3	39	1	61.5988	92.9066	87.9868		N	N	N	Y	Y
H12	H20	GAPDH	UNKNOWN	SYBR	None				Undetermined									TRUE	2.21582	TRUE	3	39	1	61.5988	90.6703	93.9502		N	N	N	Y	Y

## Sheet: Processed data B2M
Sample Name	Cт	stdev Ct	delta ct (GOI-average GAPDH)	average column D	stdev (goi+gapdh)/2	delta delta Ct (column D-Colon)	Average column G	fold change (2^-(column)	delta delta CT (aza-mock)	Average	fold change2^-(column J)	average column l	one-tailed correlated t-test	log2 column l	average column o	one-tailed correlated t-test
DLD1-M	21.1821	0.174032	2.54999	2.75093	0.155771	-3.61752	-3.81846	14.1082	0	0	1	1		0	0		mock
DLD1-M	21.4812		2.84913			-3.91666	3.42726e-05										aza
DLD1-M	21.4857		2.85367			-3.9212									0.25		DLD-1	DLD-1 mock DLD-1 aza
DLD1-A	21.7773	0.158247	2.66387	2.58477	0.150005	-3.7314	-3.65229	12.5733	-0.087066	-0.166167	1.06221	1.12667	0.1128855	0.087066	0.166167	0.3766545	LoVo	LoVo mock LoVo aza
DLD1-A	21.8013		2.68787		0.0375012	-3.7554			-0.0630658		1.04468			0.0630658			HCT 116	HCT 116 mock HCT 116 aza
DLD1-A	21.516		2.40256			-3.47009			-0.348369		1.27312			0.348369			Colo 320	Colo 320 mock Colo320 aza
Lovo-M	21.8066	0.331347	3.18217	3.31434	0.314094	-4.2497	-4.38187	20.8484	0	0	1	1		0	0		Caco-2	Caco-2 mock Caco-2 aza
Lovo-M	21.6939		3.06947			-4.137	4.61971e-05										SW620	SW620 mock SW620 aza
Lovo-M	22.3158		3.69137			-4.7589											Colo 201	Colo 201 mock Colo201 aza
Lovo-A	22.8965	0.329162	4.20079	3.82225	0.302537	-5.26831	-4.88978	29.6462	0.886449	0.507911	0.540944	0.714977	0.0413015	-0.886449	-0.507911	0.058153	HT-29	normal colon
Lovo-A	22.3584		3.66264		0.0756342	-4.73017			0.348303		0.785507			-0.348303			normal colon
Lovo-A	22.299		3.60332			-4.67085			0.288981		0.81848			-0.288981
HCT116-M	20.5323	0.136072	2.62944	2.56148	0.116153	-3.69697	-3.62901	12.372	0	0	1	1		0	0
HCT116-M	20.553		2.65018			-3.71771	3.56396e-05											ht29
HCT116-M	20.3077		2.40481			-3.47234											delta ct	-2.70955
HCT116-A	20.0386	0.229392	2.06609	2.31457	0.195421	-3.13362	-3.3821	10.4259	-0.495392	-0.246906	1.4097	1.19683	0.1102375	0.495392	0.246906	0.101982	ttest	5.64606e-05
HCT116-A	20.4908		2.51826		0.0488553	-3.58579			-0.0432192		1.03041			0.0432192			stdev	0.173439
HCT116-A	20.3319		2.35938			-3.4269			-0.202105		1.15038			0.202105			a over m	0.0700658
Colo320-M	20.3755	0.0813533	1.43826	1.37364	0.100168	-2.50578	-2.44117	5.43082	0	0	1	1		0	0		ttest	0.310275
Colo320-M	20.2195		1.28228			-2.34981	0.000141957										stdev	0.0315731
Colo320-M	20.3376		1.40038			-2.46791
Colo320-A	19.2716	0.068655	0.381433	0.458566	0.0747226	-1.44896	-1.52609	2.88005	-0.992207	-0.915075	1.98923	1.8871	0.0017335	0.992207	0.915075	0.000935
Colo320-A	19.4032		0.512989		0.0186806	-1.58052			-0.860652		1.81586			0.860652
Colo320-A	19.3715		0.481276			-1.5488			-0.892365		1.85622			0.892365
Caco2-M	21.6036	0.261212	3.91135	3.85494	0.286698	-4.97888	-4.92247	30.3257	0	0	1	1		0	0
Caco2-M	21.2624		3.57013			-4.63766	1.96155e-05
Caco2-M	21.7756		4.08333			-5.15086
Caco2-A	20.5094	0.121738	2.33842	2.20017	0.186955	-3.40595	-3.2677	9.63111	-1.51652	-1.65477	2.861	3.1561	0.002414	1.51652	1.65477	0.0009
Caco2-A	20.28		2.10902		0.0467386	-3.17654			-1.74592		3.35409			1.74592
Caco2-A	20.324		2.15308			-3.22061			-1.70186		3.2532			1.70186
SW620-M	21.2442	0.275081	2.3562	2.03898	0.207527	-3.42373	-3.10651	8.61297	0	0	1	1		0	0
SW620-M	20.7825		1.89449			-2.96202	0.000130083
SW620-M	20.7542		1.86626			-2.93379
SW620-A	19.7323	0.123698	1.28182	1.4207	0.29828	-2.34934	-2.48823	5.61087	-0.757165	-0.618285	1.69017	1.53886	0.0100405	0.757165	0.618285	0.0065365
SW620-A	19.9695		1.51904		0.07457	-2.58657			-0.519943		1.4339			0.519943
SW620-A	19.9117		1.46124			-2.52876			-0.577747		1.49252			0.577747
Colo201-M	19.9888	0.361891	0.671162	0.731661	0.404161	-1.73869	-1.79919	3.48025	0	0	1	1		0	0
Colo201-M	19.7214		0.403833			-1.47136	0.00169055
Colo201-M	20.4376		1.11999			-2.18752
Colo201-A	20.2705	0.203117	0.650103	0.874242	0.203117	-1.71763	-1.94177	3.84177	-0.0815589	0.142581	1.05816	0.911994	0.182904	0.0815589	-0.142581	0.1733995
Colo201-A	20.6665		1.04613		0.0507793	-2.11365			0.314464		0.80415			-0.314464
Colo201-A	20.5469		0.926498			-1.99403			0.194837		0.873672			-0.194837
Normal Colon	19.8682	0.345315	-1.3136	-1.06753	0.345315	0.246073	0	1
Normal Colon	19.9655		-1.21621		0.0863288	0.148678
Normal Colon	20.509		-0.672778			-0.394751
H20	Undetermined	#DIV/0!	#VALUE!
H20	Undetermined		#VALUE!
H20	Undetermined		#VALUE!				0.00169055
DLD1-M	18.5223	0.13751	average
DLD1-M	18.7863
DLD1-M	18.5876		18.6321
DLD1-A	19.0708	0.141762
DLD1-A	19.2717
DLD1-A	18.9979		19.1135
Lovo-M	18.5238	0.29684
Lovo-M	18.3909
Lovo-M	18.9584		18.6244
Lovo-A	18.3849	0.275912
Lovo-A	18.7904
Lovo-A	18.9118		18.6957
HCT116-M	17.918	0.0962345
HCT116-M	17.9906
HCT116-M	17.8		17.9029
HCT116-A	17.8666	0.161451
HCT116-A	18.1584
HCT116-A	17.8927		17.9725
Colo320-M	18.8235	0.118982
Colo320-M	19.0608
Colo320-M	18.9273		18.9372
Colo320-A	18.8112	0.0807902
Colo320-A	18.8868
Colo320-A	18.9726		18.8902
Caco2-M	17.736	0.312184
Caco2-M	17.3605
Caco2-M	17.9802		17.6922
Caco2-A	18.4544	0.252172
Caco2-A	18.0872
Caco2-A	17.9713		18.171
SW620-M	19.0456	0.139973
SW620-M	18.7783
SW620-M	18.8399		18.888
SW620-A	18.0608	0.472862
SW620-A	18.314
SW620-A	18.9765		18.4504
Colo201-M	19.4155	0.446432
Colo201-M	18.8303
Colo201-M	19.707		19.3176
Colo201-A	19.3869	0.229903
Colo201-A	19.8466
Colo201-A	19.6277		19.6204
Normal Colon	21.0419	0.130464
Normal Colon	21.2033
Normal Colon	21.3001		21.1818
H20	Undetermined	#DIV/0!
H20	Undetermined
H20	Undetermined
Singleplex
B2M(2)
95.0
DLD1-M
