# Supplementary material for: Correction: Inhibiting DNA methylation activates cancer testis antigens and expression of the antigen processing and presentation machinery in colon and ovarian cancer cells
Source: PLoS One. 2020 Dec 10;15(12):e0243944. doi: 10.1371/journal.pone.0243944 (PMC7728177; doi:10.1371/journal.pone.0243944)
Supplement: S1 Data — (ZIP) [file pone.0243944.s001.zip › Figure 1B and Figure 2B - raw and processed data.xls]

## Sheet: Raw Data
Well	Sample Name	Target Name	Task	Reporter	Quencher	RQ	RQ Min	RQ Max	Cт	Cт Mean	Cт SD	ΔCт	ΔCт Mean	ΔCт SE	HK Control ΔCт Mean	HK Control ΔCт SE	ΔΔCт	Fold Difference	Log2 Fold Difference	Mean Log2 Fold Difference	STDEV Log2 Fold Difference	T-Test-one tailed	Automatic Ct Threshold	Ct Threshold	Automatic Baseline	Baseline Start	Baseline End	Efficiency	Tm1	Tm2	Tm3	Comments	BADROX	HIGHSD	NOISE	SPIKE	OUTLIERRG	EXPFAIL	MTP
A1	DLD1-M	CALR	UNKNOWN	SYBR	None				27.9169	27.3757	0.470164	9.51462											TRUE	3.056	TRUE	3	18	1	75.0136				N	N	N	N	N	N	N
A2	DLD1-M	CALR	UNKNOWN	SYBR	None				27.0676	27.3757	0.470164	8.98691											TRUE	3.056	TRUE	3	15	1	74.8644				N	N	N	N	N	N	N
A3	DLD1-M	CALR	UNKNOWN	SYBR	None				27.1426	27.3757	0.470164	9.04368											TRUE	3.056	TRUE	3	5	1	75.0098				N	N	N	N	N	N	N
A4	DLD1-A	CALR	UNKNOWN	SYBR	None				27.5854	27.9182	0.313594	9.10783					-0.406786	1.32573	0.406786	0.0396786	0.391709	0.4368695	TRUE	3.056	TRUE	3	15	1	75.0098				N	N	N	N	N	N	N
A5	DLD1-A	CALR	UNKNOWN	SYBR	None				27.961	27.9182	0.313594	8.90197					-0.0849476	1.06065	0.0849476				TRUE	3.056	TRUE	3	15	1	75.0095				N	N	N	N	N	N	N
A6	DLD1-A	CALR	UNKNOWN	SYBR	None				28.2082	27.9182	0.313594	9.41638					0.372698	0.772337	-0.372698				TRUE	3.056	TRUE	3	17	1	75.0095				N	N	N	N	N	N	N
A7	Lovo-M	CALR	UNKNOWN	SYBR	None				25.453	25.9624	0.525322	7.56493											TRUE	3.056	TRUE	1	2	1	74.8635				N	Y	N	N	N	N	N
A8	Lovo-M	CALR	UNKNOWN	SYBR	None				26.5023	25.9624	0.525322	8.41162											TRUE	3.056	TRUE	3	16	1	74.7144				N	Y	N	N	N	N	N
A9	Lovo-M	CALR	UNKNOWN	SYBR	None				25.932	25.9624	0.525322	7.97465											TRUE	3.056	TRUE	3	11	1	74.8657				N	Y	N	N	N	N	N
A10	Lovo-A	CALR	UNKNOWN	SYBR	None				25.9258	26.0529	0.662487	8.14672					0.581787	0.668136	-0.581787	0.142245	0.729903	0.383122	TRUE	3.056	TRUE	3	16	1	74.8657				N	Y	N	N	N	N	N
A11	Lovo-A	CALR	UNKNOWN	SYBR	None				25.4631	26.0529	0.662487	7.53374					-0.87788	1.83767	0.87788				TRUE	3.056	TRUE	3	13	1	75.017				Y	Y	N	N	N	N	N
A12	Lovo-A	CALR	UNKNOWN	SYBR	None				26.7697	26.0529	0.662487	7.844					-0.130642	1.09478	0.130642				TRUE	3.056	TRUE	3	16	1	74.868				Y	Y	N	N	N	N	N
B1	HCT116-M	CALR	UNKNOWN	SYBR	None				27.289	26.9868	0.873261	9.49766											TRUE	3.056	TRUE	3	17	1	74.8644				N	Y	N	N	N	N	N
B2	HCT116-M	CALR	UNKNOWN	SYBR	None				26.0025	26.9868	0.873261	8.56507											TRUE	3.056	TRUE	1	2	1	75.0136				N	Y	N	N	N	N	N
B3	HCT116-M	CALR	UNKNOWN	SYBR	None				27.6687	26.9868	0.873261	9.75031											TRUE	3.056	TRUE	3	15	1	75.0098				N	Y	N	N	N	N	N
B4	HCT116-A	CALR	UNKNOWN	SYBR	None				26.4509	26.6817	0.426353	8.79722					-0.700441	1.625	0.700441	0.116928	0.554363	0.373445	TRUE	3.056	TRUE	1	2	1	75.0098				N	N	N	N	N	N	N
B5	HCT116-A	CALR	UNKNOWN	SYBR	None				26.4205	26.6817	0.426353	8.96782					0.40276	0.75641	-0.40276				TRUE	3.056	TRUE	1	2	1	75.0095				N	N	N	N	N	N	N
B6	HCT116-A	CALR	UNKNOWN	SYBR	None				27.1737	26.6817	0.426353	9.6972					-0.0531025	1.03749	0.0531025				TRUE	3.056	TRUE	3	16	1	75.0095				N	N	N	N	N	N	N
B7	Colo320-M	CALR	UNKNOWN	SYBR	None				27.7088	27.688	0.377078	9.646											TRUE	3.056	TRUE	3	16	1	74.7144				N	N	N	N	N	N	N
B8	Colo320-M	CALR	UNKNOWN	SYBR	None				27.301	27.688	0.377078	8.96576											TRUE	3.056	TRUE	1	2	1	74.7144				N	N	N	N	N	N	N
B9	Colo320-M	CALR	UNKNOWN	SYBR	None				28.0543	27.688	0.377078	10.3087											TRUE	3.056	TRUE	3	8	1	74.7166				N	N	N	N	N	N	N
B10	Colo320-A	CALR	UNKNOWN	SYBR	None				27.2153	27.516	0.260434	8.7754					-0.870605	1.82843	0.870605	0.601404	0.785014	0.1574575	TRUE	3.056	TRUE	3	16	1	74.7166				N	N	N	N	Y	N	N
B11	Colo320-A	CALR	UNKNOWN	SYBR	None				27.6625	27.516	0.260434	9.24855					0.282793	0.821998	-0.282793				TRUE	3.056	TRUE	3	16	1	74.868				N	N	N	N	N	N	N
B12	Colo320-A	CALR	UNKNOWN	SYBR	None				27.6702	27.516	0.260434	9.09228					-1.2164	2.32366	1.2164				TRUE	3.056	TRUE	3	17	1	74.868				N	N	N	N	N	N	N
C1	Caco2-M	CALR	UNKNOWN	SYBR	None				29.0161	28.7713	0.225199	12.0623											TRUE	3.056	TRUE	3	16	1	74.8644				N	N	N	N	N	N	N
C2	Caco2-M	CALR	UNKNOWN	SYBR	None				28.7248	28.7713	0.225199	11.8223											TRUE	3.056	TRUE	3	19	1	74.8644				N	N	N	N	N	N	N
C3	Caco2-M	CALR	UNKNOWN	SYBR	None				28.5729	28.7713	0.225199	11.5557											TRUE	3.056	TRUE	3	19	1	75.0098				N	N	N	N	N	N	N
C4	Caco2-A	CALR	UNKNOWN	SYBR	None				28.3721	28.6525	0.283676	11.3226					-0.739721	1.66985	0.739721	0.139095	0.58365	0.360776	TRUE	3.056	TRUE	3	16	1	75.0098				N	N	N	N	N	N	N
C5	Caco2-A	CALR	UNKNOWN	SYBR	None				28.6462	28.6525	0.283676	11.7188					-0.103516	1.07439	0.103516				TRUE	3.056	TRUE	3	19	1	75.0095				N	N	N	N	N	N	N
C6	Caco2-A	CALR	UNKNOWN	SYBR	None				28.9393	28.6525	0.283676	11.9816					0.425951	0.744348	-0.425951				TRUE	3.056	TRUE	3	17	1	74.8605	64.2763			N	N	N	N	N	N	Y
C7	SW620-M	CALR	UNKNOWN	SYBR	None				25.0607	25.466	0.623092	7.75416											TRUE	3.056	TRUE	1	2	1	74.8635				N	Y	N	N	N	N	N
C8	SW620-M	CALR	UNKNOWN	SYBR	None				26.1835	25.466	0.623092	8.70049											TRUE	3.056	TRUE	3	15	1	74.7144				N	Y	N	N	N	N	N
C9	SW620-M	CALR	UNKNOWN	SYBR	None				25.1539	25.466	0.623092	7.42449											TRUE	3.056	TRUE	1	2	1	74.8657				N	Y	N	N	N	N	N
C10	SW620-A	CALR	UNKNOWN	SYBR	None				25.3375	25.3875	0.144895	7.8324					0.0782375	0.947214	-0.0782375	0.427619	0.816301	0.2294395	TRUE	3.056	TRUE	3	9	1	74.8657				Y	N	N	N	N	N	N
C11	SW620-A	CALR	UNKNOWN	SYBR	None				25.2743	25.3875	0.144895	7.33115					-1.36934	2.58351	1.36934				TRUE	3.056	TRUE	3	13	1	74.868				Y	N	N	N	N	N	N
C12	SW620-A	CALR	UNKNOWN	SYBR	None				25.5508	25.3875	0.144895	7.43273					0.00823975	0.994305	-0.00823975				TRUE	3.056	TRUE	3	12	1	75.017				N	N	N	N	N	N	N
D1	Colo201-M	CALR	UNKNOWN	SYBR	None				25.1362	25.2567	0.42958	6.79782											TRUE	3.056	TRUE	1	2	1	74.8644				N	N	N	N	N	N	N
D2	Colo201-M	CALR	UNKNOWN	SYBR	None				25.7336	25.2567	0.42958	7.07805											TRUE	3.056	TRUE	3	15	1	74.8644				N	N	N	N	N	N	N
D3	Colo201-M	CALR	UNKNOWN	SYBR	None				24.9002	25.2567	0.42958	6.50204											TRUE	3.056	TRUE	1	2	1	75.0098				N	N	N	N	N	N	N
D4	Colo201-A	CALR	UNKNOWN	SYBR	None				25.6321	25.5226	0.292367	6.92735					0.12953	0.914129	-0.12953	0.060613	0.164761	0.293853	TRUE	3.056	TRUE	3	12	1	75.0098				N	N	N	N	N	N	N
D5	Colo201-A	CALR	UNKNOWN	SYBR	None				25.7444	25.5226	0.292367	6.92787					-0.150175	1.1097	0.150175				TRUE	3.056	TRUE	3	12	1	75.0095				N	N	N	N	N	N	N
D6	Colo201-A	CALR	UNKNOWN	SYBR	None				25.1913	25.5226	0.292367	6.34085					-0.161194	1.11821	0.161194				TRUE	3.056	TRUE	1	2	1	75.0095				Y	N	N	N	N	N	N
D7	Normal Colon	CALR	UNKNOWN	SYBR	None				28.3019	27.5978	0.619888	7.21873											TRUE	3.056	TRUE	3	18	1	74.7144				N	Y	N	N	N	N	N
D8	Normal Colon	CALR	UNKNOWN	SYBR	None				27.3576	27.5978	0.619888	6.4582											TRUE	3.056	TRUE	3	18	1	74.8635				N	Y	N	N	N	N	N
D9	Normal Colon	CALR	UNKNOWN	SYBR	None				27.1341	27.5978	0.619888	6.26495											TRUE	3.056	TRUE	3	17	1	74.8657				N	Y	N	N	N	N	N
D10	H20	CALR	UNKNOWN	SYBR	None				Undetermined			#VALUE!											TRUE	3.056	TRUE	3	35	1	93.0519	87.8346	63.9838		N	N	N	N	N	N	Y
D11	H20	CALR	UNKNOWN	SYBR	None				Undetermined			#VALUE!											TRUE	3.056	TRUE	3	39	1	83.2157	63.5389	74.1226		N	N	N	N	N	Y	Y
D12	H20	CALR	UNKNOWN	SYBR	None				Undetermined			#VALUE!											TRUE	3.056	TRUE	3	39	1	82.6194	64.2842	88.1349		N	N	N	N	N	Y	Y
E1	DLD1-M	GAPDH	UNKNOWN	SYBR	None	1	0.571426	1.75001	18.4023	18.194	0.180615		-9.18174	0.29079			0						TRUE	3.46906	TRUE	3	9	1	77.9958				Y	N	N	N	N	N	N
E2	DLD1-M	GAPDH	UNKNOWN	SYBR	None	1	0.571426	1.75001	18.0807	18.194	0.180615		-9.18174	0.29079			0						TRUE	3.46906	TRUE	1	2	1	77.9958				Y	N	N	Y	N	N	N
E3	DLD1-M	GAPDH	UNKNOWN	SYBR	None	1	0.571426	1.75001	18.0989	18.194	0.180615		-9.18174	0.29079			0						TRUE	3.46906	TRUE	1	2	1	77.9922				Y	N	N	N	N	N	N
E4	DLD1-A	GAPDH	UNKNOWN	SYBR	None	0.972872	0.604776	1.56501	18.4776	18.7761	0.29107		-9.14206	0.247024			0.0396786						TRUE	3.46906	TRUE	3	9	1	77.9922				Y	N	N	N	N	N	N
E5	DLD1-A	GAPDH	UNKNOWN	SYBR	None	0.972872	0.604776	1.56501	19.0591	18.7761	0.29107		-9.14206	0.247024			0.0396786						TRUE	3.46906	TRUE	3	8	1	77.991				Y	N	N	N	N	N	N
E6	DLD1-A	GAPDH	UNKNOWN	SYBR	None	0.972872	0.604776	1.56501	18.7918	18.7761	0.29107		-9.14206	0.247024			0.0396786						TRUE	3.46906	TRUE	3	9	1	77.991				Y	N	N	Y	N	N	N
E7	Lovo-M	GAPDH	UNKNOWN	SYBR	None	0.435877	0.240462	0.790099	17.888	17.9787	0.102988		-7.98373	0.309068			1.19801						TRUE	3.46906	TRUE	3	8	1	77.994				Y	N	N	Y	N	N	N
E8	Lovo-M	GAPDH	UNKNOWN	SYBR	None	0.435877	0.240462	0.790099	18.0907	17.9787	0.102988		-7.98373	0.309068			1.19801						TRUE	3.46906	TRUE	3	9	1	77.845				Y	N	N	N	N	N	N
E9	Lovo-M	GAPDH	UNKNOWN	SYBR	None	0.435877	0.240462	0.790099	17.9573	17.9787	0.102988		-7.98373	0.309068			1.19801						TRUE	3.46906	TRUE	3	7	1	77.9961				Y	N	N	N	N	N	N
E10	Lovo-A	GAPDH	UNKNOWN	SYBR	None	0.394952	0.14377	1.08497	17.7791	18.2114	0.623139		-7.84149	0.5251			1.34025						TRUE	3.46906	TRUE	1	2	1	77.9961				Y	Y	N	Y	N	N	N
E11	Lovo-A	GAPDH	UNKNOWN	SYBR	None	0.394952	0.14377	1.08497	17.9294	18.2114	0.623139		-7.84149	0.5251			1.34025						TRUE	3.46906	TRUE	3	5	1	77.8493				Y	Y	N	N	N	N	N
E12	Lovo-A	GAPDH	UNKNOWN	SYBR	None	0.394952	0.14377	1.08497	18.9257	18.2114	0.623139		-7.84149	0.5251			1.34025						TRUE	3.46906	TRUE	3	9	1	77.9984				N	Y	N	N	N	N	N
F1	HCT116-M	GAPDH	UNKNOWN	SYBR	None	1.06383	0.387845	2.91802	17.7914	17.7158	0.24924		-9.27101	0.524311			-0.0892715						TRUE	3.46906	TRUE	3	7	1	77.9958				Y	N	N	N	N	N	N
F2	HCT116-M	GAPDH	UNKNOWN	SYBR	None	1.06383	0.387845	2.91802	17.4375	17.7158	0.24924		-9.27101	0.524311			-0.0892715						TRUE	3.46906	TRUE	1	2	1	77.8467				Y	N	N	N	N	N	N
F3	HCT116-M	GAPDH	UNKNOWN	SYBR	None	1.06383	0.387845	2.91802	17.9184	17.7158	0.24924		-9.27101	0.524311			-0.0892715						TRUE	3.46906	TRUE	3	8	1	77.9922				Y	N	N	N	N	N	N
F4	HCT116-A	GAPDH	UNKNOWN	SYBR	None	0.981013	0.601481	1.60003	17.6537	17.5276	0.109843		-9.15408	0.254193			0.0276566						TRUE	3.46906	TRUE	3	8	1	77.9922				Y	N	N	Y	N	N	N
F5	HCT116-A	GAPDH	UNKNOWN	SYBR	None	0.981013	0.601481	1.60003	17.4527	17.5276	0.109843		-9.15408	0.254193			0.0276566						TRUE	3.46906	TRUE	3	6	1	78.1401				Y	N	N	Y	N	N	N
F6	HCT116-A	GAPDH	UNKNOWN	SYBR	None	0.981013	0.601481	1.60003	17.4765	17.5276	0.109843		-9.15408	0.254193			0.0276566						TRUE	3.46906	TRUE	1	2	1	78.1401				Y	N	N	N	N	N	N
F7	Colo320-M	GAPDH	UNKNOWN	SYBR	None	1.37403	0.80713	2.33909	18.0628	18.0479	0.295091		-9.64015	0.276446			-0.458409						TRUE	3.46906	TRUE	3	8	1	77.845				Y	N	N	Y	N	N	N
F8	Colo320-M	GAPDH	UNKNOWN	SYBR	None	1.37403	0.80713	2.33909	18.3352	18.0479	0.295091		-9.64015	0.276446			-0.458409						TRUE	3.46906	TRUE	3	9	1	77.994				Y	N	N	N	N	N	N
F9	Colo320-M	GAPDH	UNKNOWN	SYBR	None	1.37403	0.80713	2.33909	17.7456	18.0479	0.295091		-9.64015	0.276446			-0.458409						TRUE	3.46906	TRUE	3	5	1	77.9961				Y	N	N	Y	N	N	N
F10	Colo320-A	GAPDH	UNKNOWN	SYBR	None	0.905637	0.667237	1.22922	18.4399	18.4773	0.0881484		-9.03874	0.158741			0.142995						TRUE	3.46906	TRUE	3	6	1	77.9961				Y	N	N	N	N	N	N
F11	Colo320-A	GAPDH	UNKNOWN	SYBR	None	0.905637	0.667237	1.22922	18.414	18.4773	0.0881484		-9.03874	0.158741			0.142995						TRUE	3.46906	TRUE	3	8	1	77.8493				Y	N	N	Y	N	N	N
F12	Colo320-A	GAPDH	UNKNOWN	SYBR	None	0.905637	0.667237	1.22922	18.578	18.4773	0.0881484		-9.03874	0.158741			0.142995						TRUE	3.46906	TRUE	3	9	1	77.8493				Y	N	N	N	N	N	N
G1	Caco2-M	GAPDH	UNKNOWN	SYBR	None	6.1975	4.78699	8.02364	16.9537	16.9578	0.057495		-11.8134	0.134189			-2.63169						TRUE	3.46906	TRUE	3	7	1	77.9958				Y	N	N	N	N	N	N
G2	Caco2-M	GAPDH	UNKNOWN	SYBR	None	6.1975	4.78699	8.02364	16.9025	16.9578	0.057495		-11.8134	0.134189			-2.63169						TRUE	3.46906	TRUE	3	5	1	77.9958				Y	N	N	Y	N	N	N
G3	Caco2-M	GAPDH	UNKNOWN	SYBR	None	6.1975	4.78699	8.02364	17.0173	16.9578	0.057495		-11.8134	0.134189			-2.63169						TRUE	3.46906	TRUE	3	8	1	78.1413				Y	N	N	N	N	N	N
G4	Caco2-A	GAPDH	UNKNOWN	SYBR	None	5.62788	4.07443	7.77362	17.0495	16.9782	0.0635358		-11.6743	0.167838			-2.49259						TRUE	3.46906	TRUE	3	4	1	78.1413				Y	N	N	Y	N	N	N
G5	Caco2-A	GAPDH	UNKNOWN	SYBR	None	5.62788	4.07443	7.77362	16.9274	16.9782	0.0635358		-11.6743	0.167838			-2.49259						TRUE	3.46906	TRUE	1	2	1	78.1401				Y	N	N	N	N	N	N
G6	Caco2-A	GAPDH	UNKNOWN	SYBR	None	5.62788	4.07443	7.77362	16.9577	16.9782	0.0635358		-11.6743	0.167838			-2.49259						TRUE	3.46906	TRUE	3	4	1	78.1401				Y	N	N	N	N	N	N
G7	SW620-M	GAPDH	UNKNOWN	SYBR	None	0.42868	0.20629	0.890818	17.3065	17.5063	0.212376		-7.95971	0.380065			1.22203						TRUE	3.46906	TRUE	1	2	1	77.994				Y	N	Y	Y	N	N	N
G8	SW620-M	GAPDH	UNKNOWN	SYBR	None	0.42868	0.20629	0.890818	17.483	17.5063	0.212376		-7.95971	0.380065			1.22203						TRUE	3.46906	TRUE	3	5	1	77.994				Y	N	N	N	N	N	N
G9	SW620-M	GAPDH	UNKNOWN	SYBR	None	0.42868	0.20629	0.890818	17.7294	17.5063	0.212376		-7.95971	0.380065			1.22203						TRUE	3.46906	TRUE	3	8	1	78.1452				Y	N	N	N	N	N	N
G10	SW620-A	GAPDH	UNKNOWN	SYBR	None	0.318719	0.216652	0.46887	17.5051	17.8554	0.315761		-7.53209	0.200582			1.64964						TRUE	3.46906	TRUE	3	4	1	77.9961				Y	N	N	Y	N	N	N
G11	SW620-A	GAPDH	UNKNOWN	SYBR	None	0.318719	0.216652	0.46887	17.9431	17.8554	0.315761		-7.53209	0.200582			1.64964						TRUE	3.46906	TRUE	3	7	1	77.8493				Y	N	N	Y	N	N	N
G12	SW620-A	GAPDH	UNKNOWN	SYBR	None	0.318719	0.216652	0.46887	18.1181	17.8554	0.315761		-7.53209	0.200582			1.64964						TRUE	3.46906	TRUE	3	9	1	77.8493				Y	N	N	N	N	N	N
H1	Colo201-M	GAPDH	UNKNOWN	SYBR	None	0.190901	0.114323	0.318774	18.3384	18.464	0.168537		-6.79264	0.266423			2.3891						TRUE	3.46906	TRUE	1	2	1	77.9958				Y	N	N	N	N	N	N
H2	Colo201-M	GAPDH	UNKNOWN	SYBR	None	0.190901	0.114323	0.318774	18.6556	18.464	0.168537		-6.79264	0.266423			2.3891						TRUE	3.46906	TRUE	3	7	1	77.9958				Y	N	N	N	N	N	N
H3	Colo201-M	GAPDH	UNKNOWN	SYBR	None	0.190901	0.114323	0.318774	18.3981	18.464	0.168537		-6.79264	0.266423			2.3891						TRUE	3.46906	TRUE	3	7	1	78.1413				Y	N	N	N	N	N	N
H4	Colo201-A	GAPDH	UNKNOWN	SYBR	None	0.183047	0.130848	0.256069	18.7048	18.7906	0.07621		-6.73202	0.174439			2.44971						TRUE	3.46906	TRUE	3	9	1	78.1413				Y	N	N	N	N	N	N
H5	Colo201-A	GAPDH	UNKNOWN	SYBR	None	0.183047	0.130848	0.256069	18.8165	18.7906	0.07621		-6.73202	0.174439			2.44971						TRUE	3.46906	TRUE	3	9	1	78.2891				Y	N	N	N	N	N	N
H6	Colo201-A	GAPDH	UNKNOWN	SYBR	None	0.183047	0.130848	0.256069	18.8504	18.7906	0.07621		-6.73202	0.174439			2.44971						TRUE	3.46906	TRUE	3	9	1	78.2891				Y	N	N	N	N	N	N
H7	Normal Colon	GAPDH	UNKNOWN	SYBR	None	0.172606	0.0856549	0.347822	21.0832	20.9506	0.115845		-6.64729	0.364088			2.53445						TRUE	3.46906	TRUE	3	11	1	77.994				Y	N	N	N	N	N	N
H8	Normal Colon	GAPDH	UNKNOWN	SYBR	None	0.172606	0.0856549	0.347822	20.8994	20.9506	0.115845		-6.64729	0.364088			2.53445						TRUE	3.46906	TRUE	3	12	1	78.1431				Y	N	N	N	N	N	N
H9	Normal Colon	GAPDH	UNKNOWN	SYBR	None	0.172606	0.0856549	0.347822	20.8691	20.9506	0.115845		-6.64729	0.364088			2.53445						TRUE	3.46906	TRUE	1	2	1	78.1452				N	N	N	N	N	N	N
H10	H20	GAPDH	UNKNOWN	SYBR	None				28.0929	28.0929													TRUE	3.46906	TRUE	3	19	1	77.847				Y	N	N	N	N	N	N
H11	H20	GAPDH	UNKNOWN	SYBR	None				Undetermined	28.0929													TRUE	3.46906	TRUE	3	39	1	61.7501	89.9237	81.8741		N	N	N	N	N	Y	Y
H12	H20	GAPDH	UNKNOWN	SYBR	None				Undetermined	28.0929													TRUE	3.46906	TRUE	3	39	1	61.7501	88.7312	92.6069		N	N	N	N	N	Y	Y

## Sheet: Processed data CALR
Sample Name	Cт	stdev Ct	delta ct (GOI-average GAPDH)	average column D	stdev (goi+gapdh)/2	delta delta Ct (column D-Colon)	Average column G	fold change (2^-(column)	delta delta CT (aza-mock)	Average	fold change2^-(column J)	average column l	one-tailed correlated t-test	log2 column l	average column p	one-tailed correlated t-test
DLD1-M	21.2057	0.134999	3.51266	3.35919	0.0896093	-1.62073	-1.46726	2.76497	0	0	1	1		0	0			mock
DLD1-M	20.9519		3.25879			-1.36687	2.83197e-05											aza
DLD1-M	20.9992		3.30611			-1.41419												DLD1
DLD1-A	20.6616	0.105066	2.9492	2.96613	0.0859455	-1.05728	-1.07421	2.10557	-0.409986	-0.393056	1.32867	1.31548	0.0144215	0.409986	0.393056	0.0114985		Lovo
DLD1-A	20.5829		2.87056		0.0429727	-0.978635			-0.48863		1.40311			0.48863				HCT116
DLD1-A	20.791		3.07863			-1.18671			-0.280553		1.21466			0.280553				Colo320
Lovo-M	20.5283	0.0419834	3.45675	3.43502	0.0550956	-1.56482	-1.54309	2.91419	0	0	1	1						CaCO2
Lovo-M	20.4582		3.38662			-1.4947	7.53764e-07											SW620
Lovo-M	20.5333		3.46168			-1.56976												Colo201
Lovo-A	19.711	0.064739	2.44627	2.46454	0.199175	-0.554352	-0.572622	1.48722	-0.988741	-0.97047	1.98445	1.96079	0.0013665	0.988741	0.97047	0.0007405		HT-29
Lovo-A	19.6756		2.4109		0.0995873	-0.518982			-1.02411		2.03371			1.02411				normal colon
Lovo-A	19.8011		2.53646			-0.644533			-0.89856		1.8642			0.89856
HCT116-M	19.9204	0.134045	3.0334	2.87882	0.0822903	-1.14148	-0.986896	1.98192	0	0	1	1
HCT116-M	19.6818		2.79477			-0.902847	0.00013165											ht29
HCT116-M	19.6953		2.80828			-0.916359											delta ct	-1.84826
HCT116-A	19.4268	0.0178867	2.5969	2.5898	0.0321768	-0.704976	-0.697875	1.62211	-0.281919	-0.289021	1.21581	1.22187	0.00078	0.281919	0.289021	0.000637	ttest	0.0002692
HCT116-A	19.433		2.60304		0.0160884	-0.71112			-0.275776		1.21065			0.275776			stdev	0.0261938
HCT116-A	19.3994		2.56945			-0.677528			-0.309368		1.23916			0.309368			a over m	0.239279
Colo320-M	20.3526	0.0787878	2.93975	2.88141	0.131965	-1.04783	-0.989491	1.98548	0	0	1	1					ttest	0.002845
Colo320-M	20.2046		2.79179			-0.899865	2.2027e-05										stdev	0.0188868
Colo320-M	20.3255		2.9127			-1.02077
Colo320-A	19.7594	0.0491514	2.35789	2.39942	0.06894	-0.465966	-0.507494	1.42158	-0.523525	-0.481997	1.43746	1.39721	0.002345	0.523525	0.481997	0.001723
Colo320-A	19.7882		2.38668		0.03447	-0.494755			-0.494735		1.40906			0.494735
Colo320-A	19.8552		2.45368			-0.561761			-0.42773		1.34512			0.42773
Caco2-M	19.4806	0.0682053	2.9658	2.90194	0.0600309	-1.07388	-1.01002	2.01393	0	0	1	1
Caco2-M	19.3449		2.83009			-0.93817	1.32458e-05
Caco2-M	19.4248		2.90992			-1.018
Caco2-A	19.3635	0.114614	2.84863	2.7411	0.0668183	-0.95671	-0.849179	1.80148	-0.0533059	-0.160837	1.03764	1.1203	0.0725715	0.0533059	0.160837	0.0678565
Caco2-A	19.1354		2.62052		0.0334092	-0.728599			-0.281417		1.21539			0.281417
Caco2-A	19.269		2.75415			-0.862228			-0.147788		1.10787			0.147788
SW620-M	21.047	0.0383558	3.94877	3.96525	0.107786	-2.05685	-2.07333	4.20857	0	0	1	1
SW620-M	21.0362		3.93789			-2.04597	1.95539e-07
SW620-M	21.1074		4.00909			-2.11717
SW620-A	19.7641	0.0297002	2.79357	2.79928	0.0744146	-0.901651	-0.907356	1.87561	-1.17168	-1.16597	2.25274	2.24416	0.0002285	1.17168	1.16597	0.000108
SW620-A	19.7433		2.77284		0.0372073	-0.880922			-1.19241		2.28534			1.19241
SW620-A	19.8019		2.83142			-0.939495			-1.13383		2.19441			1.13383
Colo201-M	19.0851	0.105878	1.47336	1.47044	0.144197	0.418559	0.421478	0.746659	0	0	1	1
Colo201-M	18.9749		1.36314			0.528785	0.00153555
Colo201-M	19.1866		1.57483			0.317088
Colo201-A	19.4886	0.0392821	1.16817	1.13981	0.0392821	0.723749	0.752115	0.593732	-0.302272	-0.330638	1.23308	1.25788	0.002955	0.302272	0.330638	0.0023355
Colo201-A	19.4767		1.15628		0.019641	0.735645			-0.314168		1.24329			0.314168
Colo201-A	19.4154		1.09497			0.796951			-0.375474		1.29727			0.375474
Normal Colon	21.4678	0.0427088	1.93613	1.89192	0.0427088	-0.0442117	7.40149e-17	1
Normal Colon	21.4204		1.88874			0.003184
Normal Colon	21.3826		1.85089			0.0410277
H20	Undetermined	#DIV/0!	#VALUE!
H20	Undetermined		#VALUE!
H20	Undetermined		#VALUE!
DLD1-M	17.6963	0.0442194	average
DLD1-M	17.6473
DLD1-M	17.7356		17.6931
DLD1-A	17.7834	0.0668247
DLD1-A	17.6507
DLD1-A	17.703		17.7124
Lovo-M	17.134	0.0682078
Lovo-M	16.9988
Lovo-M	17.0821		17.0716
Lovo-A	17.0693	0.33361
Lovo-A	17.0748
Lovo-A	17.6499		17.2647
HCT116-M	16.9165	0.0305353
HCT116-M	16.8892
HCT116-M	16.8555		16.887
HCT116-A	16.7829	0.0464668
HCT116-A	16.8311
HCT116-A	16.8758		16.8299
Colo320-M	17.4215	0.185143
Colo320-M	17.5935
Colo320-M	17.2235		17.4128
Colo320-A	17.3155	0.0887286
Colo320-A	17.3964
Colo320-A	17.4927		17.4015
Caco2-M	16.5671	0.0518565
Caco2-M	16.4634
Caco2-M	16.5141		16.5148
Caco2-A	16.4931	0.0190225
Caco2-A	16.523
Caco2-A	16.5285		16.5148
SW620-M	16.8936	0.177215
SW620-M	17.2025
SW620-M	17.1987		17.0983
SW620-A	16.8451	0.119129
SW620-A	16.9843
SW620-A	17.0821		16.9705
Colo201-M	17.4018	0.182515
Colo201-M	17.7002
Colo201-M	17.7332		17.6117
Colo201-A	18.4875	0.145487
Colo201-A	18.2518
Colo201-A	18.2219		18.3204
Normal Colon	19.444	0.0767759
Normal Colon	19.587
Normal Colon	19.5641		19.5317
H20	Undetermined	#DIV/0!
H20	37.0517
H20	Undetermined
Singleplex
B2M(2)
95.0
DLD1-M
