# Supplementary material for: Correction: Inhibiting DNA methylation activates cancer testis antigens and expression of the antigen processing and presentation machinery in colon and ovarian cancer cells
Source: PLoS One. 2020 Dec 10;15(12):e0243944. doi: 10.1371/journal.pone.0243944 (PMC7728177; doi:10.1371/journal.pone.0243944)
Supplement: S1 Data — (ZIP) [file pone.0243944.s001.zip › Figure 1C and Figure 2C - raw and processed data.xls]

## Sheet: Raw Data
Well	Sample Name	Target Name	Task	Reporter	Quencher	RQ	RQ Min	RQ Max	Cт	Cт Mean	Cт SD	ΔCт	ΔCт Mean	ΔCт SE	HK Control ΔCт Mean	HK Control ΔCт SE	ΔΔCт	Fold Difference	Log2 Fold Difference	Mean Log2 Fold Difference	STDEV Log2 Fold Difference	T-Test-one tailed	Automatic Ct Threshold	Ct Threshold	Automatic Baseline	Baseline Start	Baseline End	Efficiency	Tm1	Tm2	Tm3	Comments	BADROX	HIGHSD	NOISE	SPIKE	OUTLIERRG	EXPFAIL	MTP
A1	DLD1-M	CD58	UNKNOWN	SYBR	None				27.9169	27.3757	0.470164	9.51462											TRUE	3.056	TRUE	3	18	1	75.0136				N	N	N	N	N	N	N
A2	DLD1-M	CD58	UNKNOWN	SYBR	None				27.0676	27.3757	0.470164	8.98691											TRUE	3.056	TRUE	3	15	1	74.8644				N	N	N	N	N	N	N
A3	DLD1-M	CD58	UNKNOWN	SYBR	None				27.1426	27.3757	0.470164	9.04368											TRUE	3.056	TRUE	3	5	1	75.0098				N	N	N	N	N	N	N
A4	DLD1-A	CD58	UNKNOWN	SYBR	None				27.5854	27.9182	0.313594	9.10783					-0.406786	1.32573	0.406786	0.0396786	0.391709	0.4368695	TRUE	3.056	TRUE	3	15	1	75.0098				N	N	N	N	N	N	N
A5	DLD1-A	CD58	UNKNOWN	SYBR	None				27.961	27.9182	0.313594	8.90197					-0.0849476	1.06065	0.0849476				TRUE	3.056	TRUE	3	15	1	75.0095				N	N	N	N	N	N	N
A6	DLD1-A	CD58	UNKNOWN	SYBR	None				28.2082	27.9182	0.313594	9.41638					0.372698	0.772337	-0.372698				TRUE	3.056	TRUE	3	17	1	75.0095				N	N	N	N	N	N	N
A7	Lovo-M	CD58	UNKNOWN	SYBR	None				25.453	25.9624	0.525322	7.56493											TRUE	3.056	TRUE	1	2	1	74.8635				N	Y	N	N	N	N	N
A8	Lovo-M	CD58	UNKNOWN	SYBR	None				26.5023	25.9624	0.525322	8.41162											TRUE	3.056	TRUE	3	16	1	74.7144				N	Y	N	N	N	N	N
A9	Lovo-M	CD58	UNKNOWN	SYBR	None				25.932	25.9624	0.525322	7.97465											TRUE	3.056	TRUE	3	11	1	74.8657				N	Y	N	N	N	N	N
A10	Lovo-A	CD58	UNKNOWN	SYBR	None				25.9258	26.0529	0.662487	8.14672					0.581787	0.668136	-0.581787	0.142245	0.729903	0.383122	TRUE	3.056	TRUE	3	16	1	74.8657				N	Y	N	N	N	N	N
A11	Lovo-A	CD58	UNKNOWN	SYBR	None				25.4631	26.0529	0.662487	7.53374					-0.87788	1.83767	0.87788				TRUE	3.056	TRUE	3	13	1	75.017				Y	Y	N	N	N	N	N
A12	Lovo-A	CD58	UNKNOWN	SYBR	None				26.7697	26.0529	0.662487	7.844					-0.130642	1.09478	0.130642				TRUE	3.056	TRUE	3	16	1	74.868				Y	Y	N	N	N	N	N
B1	HCT116-M	CD58	UNKNOWN	SYBR	None				27.289	26.9868	0.873261	9.49766											TRUE	3.056	TRUE	3	17	1	74.8644				N	Y	N	N	N	N	N
B2	HCT116-M	CD58	UNKNOWN	SYBR	None				26.0025	26.9868	0.873261	8.56507											TRUE	3.056	TRUE	1	2	1	75.0136				N	Y	N	N	N	N	N
B3	HCT116-M	CD58	UNKNOWN	SYBR	None				27.6687	26.9868	0.873261	9.75031											TRUE	3.056	TRUE	3	15	1	75.0098				N	Y	N	N	N	N	N
B4	HCT116-A	CD58	UNKNOWN	SYBR	None				26.4509	26.6817	0.426353	8.79722					-0.700441	1.625	0.700441	0.116928	0.554363	0.373445	TRUE	3.056	TRUE	1	2	1	75.0098				N	N	N	N	N	N	N
B5	HCT116-A	CD58	UNKNOWN	SYBR	None				26.4205	26.6817	0.426353	8.96782					0.40276	0.75641	-0.40276				TRUE	3.056	TRUE	1	2	1	75.0095				N	N	N	N	N	N	N
B6	HCT116-A	CD58	UNKNOWN	SYBR	None				27.1737	26.6817	0.426353	9.6972					-0.0531025	1.03749	0.0531025				TRUE	3.056	TRUE	3	16	1	75.0095				N	N	N	N	N	N	N
B7	Colo320-M	CD58	UNKNOWN	SYBR	None				27.7088	27.688	0.377078	9.646											TRUE	3.056	TRUE	3	16	1	74.7144				N	N	N	N	N	N	N
B8	Colo320-M	CD58	UNKNOWN	SYBR	None				27.301	27.688	0.377078	8.96576											TRUE	3.056	TRUE	1	2	1	74.7144				N	N	N	N	N	N	N
B9	Colo320-M	CD58	UNKNOWN	SYBR	None				28.0543	27.688	0.377078	10.3087											TRUE	3.056	TRUE	3	8	1	74.7166				N	N	N	N	N	N	N
B10	Colo320-A	CD58	UNKNOWN	SYBR	None				27.2153	27.516	0.260434	8.7754					-0.870605	1.82843	0.870605	0.601404	0.785014	0.1574575	TRUE	3.056	TRUE	3	16	1	74.7166				N	N	N	N	Y	N	N
B11	Colo320-A	CD58	UNKNOWN	SYBR	None				27.6625	27.516	0.260434	9.24855					0.282793	0.821998	-0.282793				TRUE	3.056	TRUE	3	16	1	74.868				N	N	N	N	N	N	N
B12	Colo320-A	CD58	UNKNOWN	SYBR	None				27.6702	27.516	0.260434	9.09228					-1.2164	2.32366	1.2164				TRUE	3.056	TRUE	3	17	1	74.868				N	N	N	N	N	N	N
C1	Caco2-M	CD58	UNKNOWN	SYBR	None				29.0161	28.7713	0.225199	12.0623											TRUE	3.056	TRUE	3	16	1	74.8644				N	N	N	N	N	N	N
C2	Caco2-M	CD58	UNKNOWN	SYBR	None				28.7248	28.7713	0.225199	11.8223											TRUE	3.056	TRUE	3	19	1	74.8644				N	N	N	N	N	N	N
C3	Caco2-M	CD58	UNKNOWN	SYBR	None				28.5729	28.7713	0.225199	11.5557											TRUE	3.056	TRUE	3	19	1	75.0098				N	N	N	N	N	N	N
C4	Caco2-A	CD58	UNKNOWN	SYBR	None				28.3721	28.6525	0.283676	11.3226					-0.739721	1.66985	0.739721	0.139095	0.58365	0.360776	TRUE	3.056	TRUE	3	16	1	75.0098				N	N	N	N	N	N	N
C5	Caco2-A	CD58	UNKNOWN	SYBR	None				28.6462	28.6525	0.283676	11.7188					-0.103516	1.07439	0.103516				TRUE	3.056	TRUE	3	19	1	75.0095				N	N	N	N	N	N	N
C6	Caco2-A	CD58	UNKNOWN	SYBR	None				28.9393	28.6525	0.283676	11.9816					0.425951	0.744348	-0.425951				TRUE	3.056	TRUE	3	17	1	74.8605	64.2763			N	N	N	N	N	N	Y
C7	SW620-M	CD58	UNKNOWN	SYBR	None				25.0607	25.466	0.623092	7.75416											TRUE	3.056	TRUE	1	2	1	74.8635				N	Y	N	N	N	N	N
C8	SW620-M	CD58	UNKNOWN	SYBR	None				26.1835	25.466	0.623092	8.70049											TRUE	3.056	TRUE	3	15	1	74.7144				N	Y	N	N	N	N	N
C9	SW620-M	CD58	UNKNOWN	SYBR	None				25.1539	25.466	0.623092	7.42449											TRUE	3.056	TRUE	1	2	1	74.8657				N	Y	N	N	N	N	N
C10	SW620-A	CD58	UNKNOWN	SYBR	None				25.3375	25.3875	0.144895	7.8324					0.0782375	0.947214	-0.0782375	0.427619	0.816301	0.2294395	TRUE	3.056	TRUE	3	9	1	74.8657				Y	N	N	N	N	N	N
C11	SW620-A	CD58	UNKNOWN	SYBR	None				25.2743	25.3875	0.144895	7.33115					-1.36934	2.58351	1.36934				TRUE	3.056	TRUE	3	13	1	74.868				Y	N	N	N	N	N	N
C12	SW620-A	CD58	UNKNOWN	SYBR	None				25.5508	25.3875	0.144895	7.43273					0.00823975	0.994305	-0.00823975				TRUE	3.056	TRUE	3	12	1	75.017				N	N	N	N	N	N	N
D1	Colo201-M	CD58	UNKNOWN	SYBR	None				25.1362	25.2567	0.42958	6.79782											TRUE	3.056	TRUE	1	2	1	74.8644				N	N	N	N	N	N	N
D2	Colo201-M	CD58	UNKNOWN	SYBR	None				25.7336	25.2567	0.42958	7.07805											TRUE	3.056	TRUE	3	15	1	74.8644				N	N	N	N	N	N	N
D3	Colo201-M	CD58	UNKNOWN	SYBR	None				24.9002	25.2567	0.42958	6.50204											TRUE	3.056	TRUE	1	2	1	75.0098				N	N	N	N	N	N	N
D4	Colo201-A	CD58	UNKNOWN	SYBR	None				25.6321	25.5226	0.292367	6.92735					0.12953	0.914129	-0.12953	0.060613	0.164761	0.293853	TRUE	3.056	TRUE	3	12	1	75.0098				N	N	N	N	N	N	N
D5	Colo201-A	CD58	UNKNOWN	SYBR	None				25.7444	25.5226	0.292367	6.92787					-0.150175	1.1097	0.150175				TRUE	3.056	TRUE	3	12	1	75.0095				N	N	N	N	N	N	N
D6	Colo201-A	CD58	UNKNOWN	SYBR	None				25.1913	25.5226	0.292367	6.34085					-0.161194	1.11821	0.161194				TRUE	3.056	TRUE	1	2	1	75.0095				Y	N	N	N	N	N	N
D7	Normal Colon	CD58	UNKNOWN	SYBR	None				28.3019	27.5978	0.619888	7.21873											TRUE	3.056	TRUE	3	18	1	74.7144				N	Y	N	N	N	N	N
D8	Normal Colon	CD58	UNKNOWN	SYBR	None				27.3576	27.5978	0.619888	6.4582											TRUE	3.056	TRUE	3	18	1	74.8635				N	Y	N	N	N	N	N
D9	Normal Colon	CD58	UNKNOWN	SYBR	None				27.1341	27.5978	0.619888	6.26495											TRUE	3.056	TRUE	3	17	1	74.8657				N	Y	N	N	N	N	N
D10	H20	CD58	UNKNOWN	SYBR	None				Undetermined			#VALUE!											TRUE	3.056	TRUE	3	35	1	93.0519	87.8346	63.9838		N	N	N	N	N	N	Y
D11	H20	CD58	UNKNOWN	SYBR	None				Undetermined			#VALUE!											TRUE	3.056	TRUE	3	39	1	83.2157	63.5389	74.1226		N	N	N	N	N	Y	Y
D12	H20	CD58	UNKNOWN	SYBR	None				Undetermined			#VALUE!											TRUE	3.056	TRUE	3	39	1	82.6194	64.2842	88.1349		N	N	N	N	N	Y	Y
E1	DLD1-M	GAPDH	UNKNOWN	SYBR	None	1	0.571426	1.75001	18.4023	18.194	0.180615		-9.18174	0.29079			0						TRUE	3.46906	TRUE	3	9	1	77.9958				Y	N	N	N	N	N	N
E2	DLD1-M	GAPDH	UNKNOWN	SYBR	None	1	0.571426	1.75001	18.0807	18.194	0.180615		-9.18174	0.29079			0						TRUE	3.46906	TRUE	1	2	1	77.9958				Y	N	N	Y	N	N	N
E3	DLD1-M	GAPDH	UNKNOWN	SYBR	None	1	0.571426	1.75001	18.0989	18.194	0.180615		-9.18174	0.29079			0						TRUE	3.46906	TRUE	1	2	1	77.9922				Y	N	N	N	N	N	N
E4	DLD1-A	GAPDH	UNKNOWN	SYBR	None	0.972872	0.604776	1.56501	18.4776	18.7761	0.29107		-9.14206	0.247024			0.0396786						TRUE	3.46906	TRUE	3	9	1	77.9922				Y	N	N	N	N	N	N
E5	DLD1-A	GAPDH	UNKNOWN	SYBR	None	0.972872	0.604776	1.56501	19.0591	18.7761	0.29107		-9.14206	0.247024			0.0396786						TRUE	3.46906	TRUE	3	8	1	77.991				Y	N	N	N	N	N	N
E6	DLD1-A	GAPDH	UNKNOWN	SYBR	None	0.972872	0.604776	1.56501	18.7918	18.7761	0.29107		-9.14206	0.247024			0.0396786						TRUE	3.46906	TRUE	3	9	1	77.991				Y	N	N	Y	N	N	N
E7	Lovo-M	GAPDH	UNKNOWN	SYBR	None	0.435877	0.240462	0.790099	17.888	17.9787	0.102988		-7.98373	0.309068			1.19801						TRUE	3.46906	TRUE	3	8	1	77.994				Y	N	N	Y	N	N	N
E8	Lovo-M	GAPDH	UNKNOWN	SYBR	None	0.435877	0.240462	0.790099	18.0907	17.9787	0.102988		-7.98373	0.309068			1.19801						TRUE	3.46906	TRUE	3	9	1	77.845				Y	N	N	N	N	N	N
E9	Lovo-M	GAPDH	UNKNOWN	SYBR	None	0.435877	0.240462	0.790099	17.9573	17.9787	0.102988		-7.98373	0.309068			1.19801						TRUE	3.46906	TRUE	3	7	1	77.9961				Y	N	N	N	N	N	N
E10	Lovo-A	GAPDH	UNKNOWN	SYBR	None	0.394952	0.14377	1.08497	17.7791	18.2114	0.623139		-7.84149	0.5251			1.34025						TRUE	3.46906	TRUE	1	2	1	77.9961				Y	Y	N	Y	N	N	N
E11	Lovo-A	GAPDH	UNKNOWN	SYBR	None	0.394952	0.14377	1.08497	17.9294	18.2114	0.623139		-7.84149	0.5251			1.34025						TRUE	3.46906	TRUE	3	5	1	77.8493				Y	Y	N	N	N	N	N
E12	Lovo-A	GAPDH	UNKNOWN	SYBR	None	0.394952	0.14377	1.08497	18.9257	18.2114	0.623139		-7.84149	0.5251			1.34025						TRUE	3.46906	TRUE	3	9	1	77.9984				N	Y	N	N	N	N	N
F1	HCT116-M	GAPDH	UNKNOWN	SYBR	None	1.06383	0.387845	2.91802	17.7914	17.7158	0.24924		-9.27101	0.524311			-0.0892715						TRUE	3.46906	TRUE	3	7	1	77.9958				Y	N	N	N	N	N	N
F2	HCT116-M	GAPDH	UNKNOWN	SYBR	None	1.06383	0.387845	2.91802	17.4375	17.7158	0.24924		-9.27101	0.524311			-0.0892715						TRUE	3.46906	TRUE	1	2	1	77.8467				Y	N	N	N	N	N	N
F3	HCT116-M	GAPDH	UNKNOWN	SYBR	None	1.06383	0.387845	2.91802	17.9184	17.7158	0.24924		-9.27101	0.524311			-0.0892715						TRUE	3.46906	TRUE	3	8	1	77.9922				Y	N	N	N	N	N	N
F4	HCT116-A	GAPDH	UNKNOWN	SYBR	None	0.981013	0.601481	1.60003	17.6537	17.5276	0.109843		-9.15408	0.254193			0.0276566						TRUE	3.46906	TRUE	3	8	1	77.9922				Y	N	N	Y	N	N	N
F5	HCT116-A	GAPDH	UNKNOWN	SYBR	None	0.981013	0.601481	1.60003	17.4527	17.5276	0.109843		-9.15408	0.254193			0.0276566						TRUE	3.46906	TRUE	3	6	1	78.1401				Y	N	N	Y	N	N	N
F6	HCT116-A	GAPDH	UNKNOWN	SYBR	None	0.981013	0.601481	1.60003	17.4765	17.5276	0.109843		-9.15408	0.254193			0.0276566						TRUE	3.46906	TRUE	1	2	1	78.1401				Y	N	N	N	N	N	N
F7	Colo320-M	GAPDH	UNKNOWN	SYBR	None	1.37403	0.80713	2.33909	18.0628	18.0479	0.295091		-9.64015	0.276446			-0.458409						TRUE	3.46906	TRUE	3	8	1	77.845				Y	N	N	Y	N	N	N
F8	Colo320-M	GAPDH	UNKNOWN	SYBR	None	1.37403	0.80713	2.33909	18.3352	18.0479	0.295091		-9.64015	0.276446			-0.458409						TRUE	3.46906	TRUE	3	9	1	77.994				Y	N	N	N	N	N	N
F9	Colo320-M	GAPDH	UNKNOWN	SYBR	None	1.37403	0.80713	2.33909	17.7456	18.0479	0.295091		-9.64015	0.276446			-0.458409						TRUE	3.46906	TRUE	3	5	1	77.9961				Y	N	N	Y	N	N	N
F10	Colo320-A	GAPDH	UNKNOWN	SYBR	None	0.905637	0.667237	1.22922	18.4399	18.4773	0.0881484		-9.03874	0.158741			0.142995						TRUE	3.46906	TRUE	3	6	1	77.9961				Y	N	N	N	N	N	N
F11	Colo320-A	GAPDH	UNKNOWN	SYBR	None	0.905637	0.667237	1.22922	18.414	18.4773	0.0881484		-9.03874	0.158741			0.142995						TRUE	3.46906	TRUE	3	8	1	77.8493				Y	N	N	Y	N	N	N
F12	Colo320-A	GAPDH	UNKNOWN	SYBR	None	0.905637	0.667237	1.22922	18.578	18.4773	0.0881484		-9.03874	0.158741			0.142995						TRUE	3.46906	TRUE	3	9	1	77.8493				Y	N	N	N	N	N	N
G1	Caco2-M	GAPDH	UNKNOWN	SYBR	None	6.1975	4.78699	8.02364	16.9537	16.9578	0.057495		-11.8134	0.134189			-2.63169						TRUE	3.46906	TRUE	3	7	1	77.9958				Y	N	N	N	N	N	N
G2	Caco2-M	GAPDH	UNKNOWN	SYBR	None	6.1975	4.78699	8.02364	16.9025	16.9578	0.057495		-11.8134	0.134189			-2.63169						TRUE	3.46906	TRUE	3	5	1	77.9958				Y	N	N	Y	N	N	N
G3	Caco2-M	GAPDH	UNKNOWN	SYBR	None	6.1975	4.78699	8.02364	17.0173	16.9578	0.057495		-11.8134	0.134189			-2.63169						TRUE	3.46906	TRUE	3	8	1	78.1413				Y	N	N	N	N	N	N
G4	Caco2-A	GAPDH	UNKNOWN	SYBR	None	5.62788	4.07443	7.77362	17.0495	16.9782	0.0635358		-11.6743	0.167838			-2.49259						TRUE	3.46906	TRUE	3	4	1	78.1413				Y	N	N	Y	N	N	N
G5	Caco2-A	GAPDH	UNKNOWN	SYBR	None	5.62788	4.07443	7.77362	16.9274	16.9782	0.0635358		-11.6743	0.167838			-2.49259						TRUE	3.46906	TRUE	1	2	1	78.1401				Y	N	N	N	N	N	N
G6	Caco2-A	GAPDH	UNKNOWN	SYBR	None	5.62788	4.07443	7.77362	16.9577	16.9782	0.0635358		-11.6743	0.167838			-2.49259						TRUE	3.46906	TRUE	3	4	1	78.1401				Y	N	N	N	N	N	N
G7	SW620-M	GAPDH	UNKNOWN	SYBR	None	0.42868	0.20629	0.890818	17.3065	17.5063	0.212376		-7.95971	0.380065			1.22203						TRUE	3.46906	TRUE	1	2	1	77.994				Y	N	Y	Y	N	N	N
G8	SW620-M	GAPDH	UNKNOWN	SYBR	None	0.42868	0.20629	0.890818	17.483	17.5063	0.212376		-7.95971	0.380065			1.22203						TRUE	3.46906	TRUE	3	5	1	77.994				Y	N	N	N	N	N	N
G9	SW620-M	GAPDH	UNKNOWN	SYBR	None	0.42868	0.20629	0.890818	17.7294	17.5063	0.212376		-7.95971	0.380065			1.22203						TRUE	3.46906	TRUE	3	8	1	78.1452				Y	N	N	N	N	N	N
G10	SW620-A	GAPDH	UNKNOWN	SYBR	None	0.318719	0.216652	0.46887	17.5051	17.8554	0.315761		-7.53209	0.200582			1.64964						TRUE	3.46906	TRUE	3	4	1	77.9961				Y	N	N	Y	N	N	N
G11	SW620-A	GAPDH	UNKNOWN	SYBR	None	0.318719	0.216652	0.46887	17.9431	17.8554	0.315761		-7.53209	0.200582			1.64964						TRUE	3.46906	TRUE	3	7	1	77.8493				Y	N	N	Y	N	N	N
G12	SW620-A	GAPDH	UNKNOWN	SYBR	None	0.318719	0.216652	0.46887	18.1181	17.8554	0.315761		-7.53209	0.200582			1.64964						TRUE	3.46906	TRUE	3	9	1	77.8493				Y	N	N	N	N	N	N
H1	Colo201-M	GAPDH	UNKNOWN	SYBR	None	0.190901	0.114323	0.318774	18.3384	18.464	0.168537		-6.79264	0.266423			2.3891						TRUE	3.46906	TRUE	1	2	1	77.9958				Y	N	N	N	N	N	N
H2	Colo201-M	GAPDH	UNKNOWN	SYBR	None	0.190901	0.114323	0.318774	18.6556	18.464	0.168537		-6.79264	0.266423			2.3891						TRUE	3.46906	TRUE	3	7	1	77.9958				Y	N	N	N	N	N	N
H3	Colo201-M	GAPDH	UNKNOWN	SYBR	None	0.190901	0.114323	0.318774	18.3981	18.464	0.168537		-6.79264	0.266423			2.3891						TRUE	3.46906	TRUE	3	7	1	78.1413				Y	N	N	N	N	N	N
H4	Colo201-A	GAPDH	UNKNOWN	SYBR	None	0.183047	0.130848	0.256069	18.7048	18.7906	0.07621		-6.73202	0.174439			2.44971						TRUE	3.46906	TRUE	3	9	1	78.1413				Y	N	N	N	N	N	N
H5	Colo201-A	GAPDH	UNKNOWN	SYBR	None	0.183047	0.130848	0.256069	18.8165	18.7906	0.07621		-6.73202	0.174439			2.44971						TRUE	3.46906	TRUE	3	9	1	78.2891				Y	N	N	N	N	N	N
H6	Colo201-A	GAPDH	UNKNOWN	SYBR	None	0.183047	0.130848	0.256069	18.8504	18.7906	0.07621		-6.73202	0.174439			2.44971						TRUE	3.46906	TRUE	3	9	1	78.2891				Y	N	N	N	N	N	N
H7	Normal Colon	GAPDH	UNKNOWN	SYBR	None	0.172606	0.0856549	0.347822	21.0832	20.9506	0.115845		-6.64729	0.364088			2.53445						TRUE	3.46906	TRUE	3	11	1	77.994				Y	N	N	N	N	N	N
H8	Normal Colon	GAPDH	UNKNOWN	SYBR	None	0.172606	0.0856549	0.347822	20.8994	20.9506	0.115845		-6.64729	0.364088			2.53445						TRUE	3.46906	TRUE	3	12	1	78.1431				Y	N	N	N	N	N	N
H9	Normal Colon	GAPDH	UNKNOWN	SYBR	None	0.172606	0.0856549	0.347822	20.8691	20.9506	0.115845		-6.64729	0.364088			2.53445						TRUE	3.46906	TRUE	1	2	1	78.1452				N	N	N	N	N	N	N
H10	H20	GAPDH	UNKNOWN	SYBR	None				28.0929	28.0929													TRUE	3.46906	TRUE	3	19	1	77.847				Y	N	N	N	N	N	N
H11	H20	GAPDH	UNKNOWN	SYBR	None				Undetermined	28.0929													TRUE	3.46906	TRUE	3	39	1	61.7501	89.9237	81.8741		N	N	N	N	N	Y	Y
H12	H20	GAPDH	UNKNOWN	SYBR	None				Undetermined	28.0929													TRUE	3.46906	TRUE	3	39	1	61.7501	88.7312	92.6069		N	N	N	N	N	Y	Y

## Sheet: Processed data CD58
Sample Name	Cт	stdev Ct	delta ct (GOI-average GAPDH)	average column D	stdev (goi+gapdh)/2	delta delta Ct (column D-Colon)	Average column G	fold change (2^-(column)	delta delta CT (aza-mock)	Average	fold change2^-(column J)	average column l	one-tailed correlated t-test	log2 column l	average column p	one-tailed correlated t-test
DLD1-M	27.9169	0.470164	9.72291	9.18174	0.325389	-3.07562	-2.53445	5.79356	0	0	1	1		0	0			mock
DLD1-M	27.0676		8.87367			-2.22638	0.00242898											aza
DLD1-M	27.1426		8.94863			-2.30135												DLD1
DLD1-A	27.5854	0.313594	8.80925	9.14206	0.302332	-2.16196	-2.49477	5.63639	-0.372487	-0.0396786	1.29458	1.04437	0.3863795	0.372487	0.0396786	0.4231425		Lovo
DLD1-A	27.961		9.18489		0.0431903	-2.5376			0.00315539		0.997815			-0.00315539				HCT116
DLD1-A	28.2082		9.43203			-2.78475			0.250296		0.840724			-0.250296				Colo320
Lovo-M	25.453	0.525322	7.47428	7.98373	0.314155	-0.826991	-1.33644	2.52528	0	0	1	1						CaCO2
Lovo-M	26.5023		8.5236			-1.87631	0.0232255											SW620
Lovo-M	25.932		7.95331			-1.30602												Colo201
Lovo-A	25.9258	0.662487	7.71445	7.84149	0.642813	-1.06716	-1.1942	2.28818	-0.269283	-0.142245	1.20521	1.17922	0.296537	0.269283	0.142245	0.373445		HT-29
Lovo-A	25.4631		7.25172		0.0918304	-0.604429			-0.732014		1.66096			0.732014				normal colon
Lovo-A	26.7697		8.55829			-1.91101			0.574562		0.67149			-0.574562
HCT116-M	27.289	0.873261	9.57328	9.27101	0.56125	-2.92599	-2.62372	6.16338	0	0	1	1						ht29
HCT116-M	26.0025		8.28677			-1.63948	0.00661318										delta ct	1.07685
HCT116-M	27.6687		9.95298			-3.30569											ttest	0.00223606
HCT116-A	26.4509	0.426353	8.9233	9.15408	0.268098	-2.27601	-2.50679	5.68355	-0.347706	-0.116928	1.27254	1.11443	0.2859285	0.347706	0.116928	0.3392985	stdev	0.174334
HCT116-A	26.4205		8.89286		0.0382997	-2.24557			-0.378146		1.29967			0.378146			a over m	-0.722738
HCT116-A	27.1737		9.64608			-2.99879			0.375068		0.771069			-0.375068			ttest	0.020304
Colo320-M	27.7088	0.377078	9.66089	9.64015	0.336085	-3.0136	-2.99286	7.9605	0	0	1	1					stdev	0.0217255
Colo320-M	27.301		9.25313			-2.60584	0.0010152
Colo320-M	28.0543		10.0064			-3.35914
Colo320-A	27.2153	0.260434	8.73805	9.03874	0.174291	-2.09076	-2.39145	5.24686	-0.902094	-0.601404	1.86878	1.53429	0.042905	0.902094	0.601404	0.0285955
Colo320-A	27.6625		9.18522		0.0248987	-2.53793			-0.454924		1.37071			0.454924
Colo320-A	27.6702		9.19295			-2.54566			-0.447195		1.36339			0.447195
Caco2-M	29.0161	0.225199	12.0582	11.8134	0.141347	-5.41095	-5.16614	35.9056	0	0	1	1
Caco2-M	28.7248		11.767			-5.11966	8.54234e-05
Caco2-M	28.5729		11.6151			-4.9678
Caco2-A	28.3721	0.283676	11.3939	11.6743	0.173606	-4.74658	-5.02704	32.6054	-0.419561	-0.139095	1.33752	1.11542	0.2273475	0.419561	0.139095	0.242424
Caco2-A	28.6462		11.668		0.0248009	-5.02073			-0.145411		1.10605			0.145411
Caco2-A	28.9393		11.9611			-5.31382			0.147686		0.902697			-0.147686
SW620-M	25.0607	0.623092	7.5544	7.95971	0.417734	-0.90711	-1.31242	2.48358	0	0	1	1
SW620-M	26.1835		8.67718			-2.0299	0.0304595
SW620-M	25.1539		7.64756			-1.00027
SW620-A	25.3375	0.144895	7.48206	7.53209	0.230328	-0.834771	-0.884804	1.84651	-0.477652	-0.427619	1.39248	1.34947	0.022257	0.477652	0.427619	0.018114
SW620-A	25.2743		7.41885		0.032904	-0.771556			-0.540867		1.45485			0.540867
SW620-A	25.5508		7.69537			-1.04809			-0.264338		1.20108			0.264338
Colo201-M	25.1362	0.42958	6.6722	6.79264	0.299059	-0.0249151	-0.145348	1.106	0	0	1	1
Colo201-M	25.7336		7.26958			-0.622291	0.377647
Colo201-M	24.9002		6.43613			0.211161
Colo201-A	25.6321	0.292367	6.84156	6.73202	0.292367	-0.194269	-0.0847352	1.06049	0.0489203	-0.060613	0.966659	1.0577	0.348391	-0.0489203	0.060613	0.3766545
Colo201-A	25.7444		6.95381		0.0417668	-0.30652			0.161172		0.894299			-0.161172
Colo201-A	25.1913		6.40071			0.246583			-0.391931		1.31215			0.391931
Normal Colon	28.3019	0.619888	7.35135	6.64729	0.619888	-0.704056	-2.96059e-16	1
Normal Colon	27.3576		6.40702			0.240274
Normal Colon	27.1341		6.18351			0.463783
H20	Undetermined	#DIV/0!	#VALUE!
H20	Undetermined		#VALUE!
H20	Undetermined		#VALUE!
DLD1-M	18.4023	0.180615	average
DLD1-M	18.0807
DLD1-M	18.0989		18.194
DLD1-A	18.4776	0.29107
DLD1-A	19.0591
DLD1-A	18.7918		18.7761
Lovo-M	17.888	0.102988
Lovo-M	18.0907
Lovo-M	17.9573		17.9787
Lovo-A	17.7791	0.623139
Lovo-A	17.9294
Lovo-A	18.9257		18.2114
HCT116-M	17.7914	0.24924
HCT116-M	17.4375
HCT116-M	17.9184		17.7158
HCT116-A	17.6537	0.109843
HCT116-A	17.4527
HCT116-A	17.4765		17.5276
Colo320-M	18.0628	0.295091
Colo320-M	18.3352
Colo320-M	17.7456		18.0479
Colo320-A	18.4399	0.0881484
Colo320-A	18.414
Colo320-A	18.578		18.4773
Caco2-M	16.9537	0.057495
Caco2-M	16.9025
Caco2-M	17.0173		16.9578
Caco2-A	17.0495	0.0635358
Caco2-A	16.9274
Caco2-A	16.9577		16.9782
SW620-M	17.3065	0.212376
SW620-M	17.483
SW620-M	17.7294		17.5063
SW620-A	17.5051	0.315761
SW620-A	17.9431
SW620-A	18.1181		17.8554
Colo201-M	18.3384	0.168537
Colo201-M	18.6556
Colo201-M	18.3981		18.464
Colo201-A	18.7048	0.07621
Colo201-A	18.8165
Colo201-A	18.8504		18.7906
Normal Colon	21.0832	0.115845
Normal Colon	20.8994
Normal Colon	20.8691		20.9506
H20	28.0929	#DIV/0!
H20	Undetermined
H20	Undetermined
Singleplex
B2M(2)
95.0
DLD1-M
