# Supplementary material for: Correction: Inhibiting DNA methylation activates cancer testis antigens and expression of the antigen processing and presentation machinery in colon and ovarian cancer cells
Source: PLoS One. 2020 Dec 10;15(12):e0243944. doi: 10.1371/journal.pone.0243944 (PMC7728177; doi:10.1371/journal.pone.0243944)
Supplement: S1 Data — (ZIP) [file pone.0243944.s001.zip › Figure 1D and Figure 2D - raw and processed data.xls]

## Sheet: Raw data
Well	Sample Name	Target Name	Task	Reporter	Quencher	RQ	RQ Min	RQ Max	Cт	Cт Mean	Cт SD	ΔCт	ΔCт Mean	ΔCт SE	HK Control ΔCт Mean	HK Control ΔCт SE	ΔΔCт	Fold Difference	Log2 Fold Difference	Mean Log2 Fold Difference	STDEV Log2 Fold Difference	T-Test-one tailed	Automatic Ct Threshold	Ct Threshold	Automatic Baseline	Baseline Start	Baseline End	Efficiency	Tm1	Tm2	Tm3	Comments	BADROX	HIGHSD	NOISE	SPIKE	OUTLIERRG	EXPFAIL	MTP
A1	DLD1-M	PSMB8	UNKNOWN	SYBR	None				27.9169	27.3757	0.470164	9.51462											TRUE	3.056	TRUE	3	18	1	75.0136				N	N	N	N	N	N	N
A2	DLD1-M	PSMB8	UNKNOWN	SYBR	None				27.0676	27.3757	0.470164	8.98691											TRUE	3.056	TRUE	3	15	1	74.8644				N	N	N	N	N	N	N
A3	DLD1-M	PSMB8	UNKNOWN	SYBR	None				27.1426	27.3757	0.470164	9.04368											TRUE	3.056	TRUE	3	5	1	75.0098				N	N	N	N	N	N	N
A4	DLD1-A	PSMB8	UNKNOWN	SYBR	None				27.5854	27.9182	0.313594	9.10783					-0.406786	1.32573	0.406786	0.0396786	0.391709	0.4368695	TRUE	3.056	TRUE	3	15	1	75.0098				N	N	N	N	N	N	N
A5	DLD1-A	PSMB8	UNKNOWN	SYBR	None				27.961	27.9182	0.313594	8.90197					-0.0849476	1.06065	0.0849476				TRUE	3.056	TRUE	3	15	1	75.0095				N	N	N	N	N	N	N
A6	DLD1-A	PSMB8	UNKNOWN	SYBR	None				28.2082	27.9182	0.313594	9.41638					0.372698	0.772337	-0.372698				TRUE	3.056	TRUE	3	17	1	75.0095				N	N	N	N	N	N	N
A7	Lovo-M	PSMB8	UNKNOWN	SYBR	None				25.453	25.9624	0.525322	7.56493											TRUE	3.056	TRUE	1	2	1	74.8635				N	Y	N	N	N	N	N
A8	Lovo-M	PSMB8	UNKNOWN	SYBR	None				26.5023	25.9624	0.525322	8.41162											TRUE	3.056	TRUE	3	16	1	74.7144				N	Y	N	N	N	N	N
A9	Lovo-M	PSMB8	UNKNOWN	SYBR	None				25.932	25.9624	0.525322	7.97465											TRUE	3.056	TRUE	3	11	1	74.8657				N	Y	N	N	N	N	N
A10	Lovo-A	PSMB8	UNKNOWN	SYBR	None				25.9258	26.0529	0.662487	8.14672					0.581787	0.668136	-0.581787	0.142245	0.729903	0.383122	TRUE	3.056	TRUE	3	16	1	74.8657				N	Y	N	N	N	N	N
A11	Lovo-A	PSMB8	UNKNOWN	SYBR	None				25.4631	26.0529	0.662487	7.53374					-0.87788	1.83767	0.87788				TRUE	3.056	TRUE	3	13	1	75.017				Y	Y	N	N	N	N	N
A12	Lovo-A	PSMB8	UNKNOWN	SYBR	None				26.7697	26.0529	0.662487	7.844					-0.130642	1.09478	0.130642				TRUE	3.056	TRUE	3	16	1	74.868				Y	Y	N	N	N	N	N
B1	HCT116-M	PSMB8	UNKNOWN	SYBR	None				27.289	26.9868	0.873261	9.49766											TRUE	3.056	TRUE	3	17	1	74.8644				N	Y	N	N	N	N	N
B2	HCT116-M	PSMB8	UNKNOWN	SYBR	None				26.0025	26.9868	0.873261	8.56507											TRUE	3.056	TRUE	1	2	1	75.0136				N	Y	N	N	N	N	N
B3	HCT116-M	PSMB8	UNKNOWN	SYBR	None				27.6687	26.9868	0.873261	9.75031											TRUE	3.056	TRUE	3	15	1	75.0098				N	Y	N	N	N	N	N
B4	HCT116-A	PSMB8	UNKNOWN	SYBR	None				26.4509	26.6817	0.426353	8.79722					-0.700441	1.625	0.700441	0.116928	0.554363	0.373445	TRUE	3.056	TRUE	1	2	1	75.0098				N	N	N	N	N	N	N
B5	HCT116-A	PSMB8	UNKNOWN	SYBR	None				26.4205	26.6817	0.426353	8.96782					0.40276	0.75641	-0.40276				TRUE	3.056	TRUE	1	2	1	75.0095				N	N	N	N	N	N	N
B6	HCT116-A	PSMB8	UNKNOWN	SYBR	None				27.1737	26.6817	0.426353	9.6972					-0.0531025	1.03749	0.0531025				TRUE	3.056	TRUE	3	16	1	75.0095				N	N	N	N	N	N	N
B7	Colo320-M	PSMB8	UNKNOWN	SYBR	None				27.7088	27.688	0.377078	9.646											TRUE	3.056	TRUE	3	16	1	74.7144				N	N	N	N	N	N	N
B8	Colo320-M	PSMB8	UNKNOWN	SYBR	None				27.301	27.688	0.377078	8.96576											TRUE	3.056	TRUE	1	2	1	74.7144				N	N	N	N	N	N	N
B9	Colo320-M	PSMB8	UNKNOWN	SYBR	None				28.0543	27.688	0.377078	10.3087											TRUE	3.056	TRUE	3	8	1	74.7166				N	N	N	N	N	N	N
B10	Colo320-A	PSMB8	UNKNOWN	SYBR	None				27.2153	27.516	0.260434	8.7754					-0.870605	1.82843	0.870605	0.601404	0.785014	0.1574575	TRUE	3.056	TRUE	3	16	1	74.7166				N	N	N	N	Y	N	N
B11	Colo320-A	PSMB8	UNKNOWN	SYBR	None				27.6625	27.516	0.260434	9.24855					0.282793	0.821998	-0.282793				TRUE	3.056	TRUE	3	16	1	74.868				N	N	N	N	N	N	N
B12	Colo320-A	PSMB8	UNKNOWN	SYBR	None				27.6702	27.516	0.260434	9.09228					-1.2164	2.32366	1.2164				TRUE	3.056	TRUE	3	17	1	74.868				N	N	N	N	N	N	N
C1	Caco2-M	PSMB8	UNKNOWN	SYBR	None				29.0161	28.7713	0.225199	12.0623											TRUE	3.056	TRUE	3	16	1	74.8644				N	N	N	N	N	N	N
C2	Caco2-M	PSMB8	UNKNOWN	SYBR	None				28.7248	28.7713	0.225199	11.8223											TRUE	3.056	TRUE	3	19	1	74.8644				N	N	N	N	N	N	N
C3	Caco2-M	PSMB8	UNKNOWN	SYBR	None				28.5729	28.7713	0.225199	11.5557											TRUE	3.056	TRUE	3	19	1	75.0098				N	N	N	N	N	N	N
C4	Caco2-A	PSMB8	UNKNOWN	SYBR	None				28.3721	28.6525	0.283676	11.3226					-0.739721	1.66985	0.739721	0.139095	0.58365	0.360776	TRUE	3.056	TRUE	3	16	1	75.0098				N	N	N	N	N	N	N
C5	Caco2-A	PSMB8	UNKNOWN	SYBR	None				28.6462	28.6525	0.283676	11.7188					-0.103516	1.07439	0.103516				TRUE	3.056	TRUE	3	19	1	75.0095				N	N	N	N	N	N	N
C6	Caco2-A	PSMB8	UNKNOWN	SYBR	None				28.9393	28.6525	0.283676	11.9816					0.425951	0.744348	-0.425951				TRUE	3.056	TRUE	3	17	1	74.8605	64.2763			N	N	N	N	N	N	Y
C7	SW620-M	PSMB8	UNKNOWN	SYBR	None				25.0607	25.466	0.623092	7.75416											TRUE	3.056	TRUE	1	2	1	74.8635				N	Y	N	N	N	N	N
C8	SW620-M	PSMB8	UNKNOWN	SYBR	None				26.1835	25.466	0.623092	8.70049											TRUE	3.056	TRUE	3	15	1	74.7144				N	Y	N	N	N	N	N
C9	SW620-M	PSMB8	UNKNOWN	SYBR	None				25.1539	25.466	0.623092	7.42449											TRUE	3.056	TRUE	1	2	1	74.8657				N	Y	N	N	N	N	N
C10	SW620-A	PSMB8	UNKNOWN	SYBR	None				25.3375	25.3875	0.144895	7.8324					0.0782375	0.947214	-0.0782375	0.427619	0.816301	0.2294395	TRUE	3.056	TRUE	3	9	1	74.8657				Y	N	N	N	N	N	N
C11	SW620-A	PSMB8	UNKNOWN	SYBR	None				25.2743	25.3875	0.144895	7.33115					-1.36934	2.58351	1.36934				TRUE	3.056	TRUE	3	13	1	74.868				Y	N	N	N	N	N	N
C12	SW620-A	PSMB8	UNKNOWN	SYBR	None				25.5508	25.3875	0.144895	7.43273					0.00823975	0.994305	-0.00823975				TRUE	3.056	TRUE	3	12	1	75.017				N	N	N	N	N	N	N
D1	Colo201-M	PSMB8	UNKNOWN	SYBR	None				25.1362	25.2567	0.42958	6.79782											TRUE	3.056	TRUE	1	2	1	74.8644				N	N	N	N	N	N	N
D2	Colo201-M	PSMB8	UNKNOWN	SYBR	None				25.7336	25.2567	0.42958	7.07805											TRUE	3.056	TRUE	3	15	1	74.8644				N	N	N	N	N	N	N
D3	Colo201-M	PSMB8	UNKNOWN	SYBR	None				24.9002	25.2567	0.42958	6.50204											TRUE	3.056	TRUE	1	2	1	75.0098				N	N	N	N	N	N	N
D4	Colo201-A	PSMB8	UNKNOWN	SYBR	None				25.6321	25.5226	0.292367	6.92735					0.12953	0.914129	-0.12953	0.060613	0.164761	0.293853	TRUE	3.056	TRUE	3	12	1	75.0098				N	N	N	N	N	N	N
D5	Colo201-A	PSMB8	UNKNOWN	SYBR	None				25.7444	25.5226	0.292367	6.92787					-0.150175	1.1097	0.150175				TRUE	3.056	TRUE	3	12	1	75.0095				N	N	N	N	N	N	N
D6	Colo201-A	PSMB8	UNKNOWN	SYBR	None				25.1913	25.5226	0.292367	6.34085					-0.161194	1.11821	0.161194				TRUE	3.056	TRUE	1	2	1	75.0095				Y	N	N	N	N	N	N
D7	Normal Colon	PSMB8	UNKNOWN	SYBR	None				28.3019	27.5978	0.619888	7.21873											TRUE	3.056	TRUE	3	18	1	74.7144				N	Y	N	N	N	N	N
D8	Normal Colon	PSMB8	UNKNOWN	SYBR	None				27.3576	27.5978	0.619888	6.4582											TRUE	3.056	TRUE	3	18	1	74.8635				N	Y	N	N	N	N	N
D9	Normal Colon	PSMB8	UNKNOWN	SYBR	None				27.1341	27.5978	0.619888	6.26495											TRUE	3.056	TRUE	3	17	1	74.8657				N	Y	N	N	N	N	N
D10	H20	PSMB8	UNKNOWN	SYBR	None				Undetermined			#VALUE!											TRUE	3.056	TRUE	3	35	1	93.0519	87.8346	63.9838		N	N	N	N	N	N	Y
D11	H20	PSMB8	UNKNOWN	SYBR	None				Undetermined			#VALUE!											TRUE	3.056	TRUE	3	39	1	83.2157	63.5389	74.1226		N	N	N	N	N	Y	Y
D12	H20	PSMB8	UNKNOWN	SYBR	None				Undetermined			#VALUE!											TRUE	3.056	TRUE	3	39	1	82.6194	64.2842	88.1349		N	N	N	N	N	Y	Y
E1	DLD1-M	GAPDH	UNKNOWN	SYBR	None	1	0.571426	1.75001	18.4023	18.194	0.180615		-9.18174	0.29079			0						TRUE	3.46906	TRUE	3	9	1	77.9958				Y	N	N	N	N	N	N
E2	DLD1-M	GAPDH	UNKNOWN	SYBR	None	1	0.571426	1.75001	18.0807	18.194	0.180615		-9.18174	0.29079			0						TRUE	3.46906	TRUE	1	2	1	77.9958				Y	N	N	Y	N	N	N
E3	DLD1-M	GAPDH	UNKNOWN	SYBR	None	1	0.571426	1.75001	18.0989	18.194	0.180615		-9.18174	0.29079			0						TRUE	3.46906	TRUE	1	2	1	77.9922				Y	N	N	N	N	N	N
E4	DLD1-A	GAPDH	UNKNOWN	SYBR	None	0.972872	0.604776	1.56501	18.4776	18.7761	0.29107		-9.14206	0.247024			0.0396786						TRUE	3.46906	TRUE	3	9	1	77.9922				Y	N	N	N	N	N	N
E5	DLD1-A	GAPDH	UNKNOWN	SYBR	None	0.972872	0.604776	1.56501	19.0591	18.7761	0.29107		-9.14206	0.247024			0.0396786						TRUE	3.46906	TRUE	3	8	1	77.991				Y	N	N	N	N	N	N
E6	DLD1-A	GAPDH	UNKNOWN	SYBR	None	0.972872	0.604776	1.56501	18.7918	18.7761	0.29107		-9.14206	0.247024			0.0396786						TRUE	3.46906	TRUE	3	9	1	77.991				Y	N	N	Y	N	N	N
E7	Lovo-M	GAPDH	UNKNOWN	SYBR	None	0.435877	0.240462	0.790099	17.888	17.9787	0.102988		-7.98373	0.309068			1.19801						TRUE	3.46906	TRUE	3	8	1	77.994				Y	N	N	Y	N	N	N
E8	Lovo-M	GAPDH	UNKNOWN	SYBR	None	0.435877	0.240462	0.790099	18.0907	17.9787	0.102988		-7.98373	0.309068			1.19801						TRUE	3.46906	TRUE	3	9	1	77.845				Y	N	N	N	N	N	N
E9	Lovo-M	GAPDH	UNKNOWN	SYBR	None	0.435877	0.240462	0.790099	17.9573	17.9787	0.102988		-7.98373	0.309068			1.19801						TRUE	3.46906	TRUE	3	7	1	77.9961				Y	N	N	N	N	N	N
E10	Lovo-A	GAPDH	UNKNOWN	SYBR	None	0.394952	0.14377	1.08497	17.7791	18.2114	0.623139		-7.84149	0.5251			1.34025						TRUE	3.46906	TRUE	1	2	1	77.9961				Y	Y	N	Y	N	N	N
E11	Lovo-A	GAPDH	UNKNOWN	SYBR	None	0.394952	0.14377	1.08497	17.9294	18.2114	0.623139		-7.84149	0.5251			1.34025						TRUE	3.46906	TRUE	3	5	1	77.8493				Y	Y	N	N	N	N	N
E12	Lovo-A	GAPDH	UNKNOWN	SYBR	None	0.394952	0.14377	1.08497	18.9257	18.2114	0.623139		-7.84149	0.5251			1.34025						TRUE	3.46906	TRUE	3	9	1	77.9984				N	Y	N	N	N	N	N
F1	HCT116-M	GAPDH	UNKNOWN	SYBR	None	1.06383	0.387845	2.91802	17.7914	17.7158	0.24924		-9.27101	0.524311			-0.0892715						TRUE	3.46906	TRUE	3	7	1	77.9958				Y	N	N	N	N	N	N
F2	HCT116-M	GAPDH	UNKNOWN	SYBR	None	1.06383	0.387845	2.91802	17.4375	17.7158	0.24924		-9.27101	0.524311			-0.0892715						TRUE	3.46906	TRUE	1	2	1	77.8467				Y	N	N	N	N	N	N
F3	HCT116-M	GAPDH	UNKNOWN	SYBR	None	1.06383	0.387845	2.91802	17.9184	17.7158	0.24924		-9.27101	0.524311			-0.0892715						TRUE	3.46906	TRUE	3	8	1	77.9922				Y	N	N	N	N	N	N
F4	HCT116-A	GAPDH	UNKNOWN	SYBR	None	0.981013	0.601481	1.60003	17.6537	17.5276	0.109843		-9.15408	0.254193			0.0276566						TRUE	3.46906	TRUE	3	8	1	77.9922				Y	N	N	Y	N	N	N
F5	HCT116-A	GAPDH	UNKNOWN	SYBR	None	0.981013	0.601481	1.60003	17.4527	17.5276	0.109843		-9.15408	0.254193			0.0276566						TRUE	3.46906	TRUE	3	6	1	78.1401				Y	N	N	Y	N	N	N
F6	HCT116-A	GAPDH	UNKNOWN	SYBR	None	0.981013	0.601481	1.60003	17.4765	17.5276	0.109843		-9.15408	0.254193			0.0276566						TRUE	3.46906	TRUE	1	2	1	78.1401				Y	N	N	N	N	N	N
F7	Colo320-M	GAPDH	UNKNOWN	SYBR	None	1.37403	0.80713	2.33909	18.0628	18.0479	0.295091		-9.64015	0.276446			-0.458409						TRUE	3.46906	TRUE	3	8	1	77.845				Y	N	N	Y	N	N	N
F8	Colo320-M	GAPDH	UNKNOWN	SYBR	None	1.37403	0.80713	2.33909	18.3352	18.0479	0.295091		-9.64015	0.276446			-0.458409						TRUE	3.46906	TRUE	3	9	1	77.994				Y	N	N	N	N	N	N
F9	Colo320-M	GAPDH	UNKNOWN	SYBR	None	1.37403	0.80713	2.33909	17.7456	18.0479	0.295091		-9.64015	0.276446			-0.458409						TRUE	3.46906	TRUE	3	5	1	77.9961				Y	N	N	Y	N	N	N
F10	Colo320-A	GAPDH	UNKNOWN	SYBR	None	0.905637	0.667237	1.22922	18.4399	18.4773	0.0881484		-9.03874	0.158741			0.142995						TRUE	3.46906	TRUE	3	6	1	77.9961				Y	N	N	N	N	N	N
F11	Colo320-A	GAPDH	UNKNOWN	SYBR	None	0.905637	0.667237	1.22922	18.414	18.4773	0.0881484		-9.03874	0.158741			0.142995						TRUE	3.46906	TRUE	3	8	1	77.8493				Y	N	N	Y	N	N	N
F12	Colo320-A	GAPDH	UNKNOWN	SYBR	None	0.905637	0.667237	1.22922	18.578	18.4773	0.0881484		-9.03874	0.158741			0.142995						TRUE	3.46906	TRUE	3	9	1	77.8493				Y	N	N	N	N	N	N
G1	Caco2-M	GAPDH	UNKNOWN	SYBR	None	6.1975	4.78699	8.02364	16.9537	16.9578	0.057495		-11.8134	0.134189			-2.63169						TRUE	3.46906	TRUE	3	7	1	77.9958				Y	N	N	N	N	N	N
G2	Caco2-M	GAPDH	UNKNOWN	SYBR	None	6.1975	4.78699	8.02364	16.9025	16.9578	0.057495		-11.8134	0.134189			-2.63169						TRUE	3.46906	TRUE	3	5	1	77.9958				Y	N	N	Y	N	N	N
G3	Caco2-M	GAPDH	UNKNOWN	SYBR	None	6.1975	4.78699	8.02364	17.0173	16.9578	0.057495		-11.8134	0.134189			-2.63169						TRUE	3.46906	TRUE	3	8	1	78.1413				Y	N	N	N	N	N	N
G4	Caco2-A	GAPDH	UNKNOWN	SYBR	None	5.62788	4.07443	7.77362	17.0495	16.9782	0.0635358		-11.6743	0.167838			-2.49259						TRUE	3.46906	TRUE	3	4	1	78.1413				Y	N	N	Y	N	N	N
G5	Caco2-A	GAPDH	UNKNOWN	SYBR	None	5.62788	4.07443	7.77362	16.9274	16.9782	0.0635358		-11.6743	0.167838			-2.49259						TRUE	3.46906	TRUE	1	2	1	78.1401				Y	N	N	N	N	N	N
G6	Caco2-A	GAPDH	UNKNOWN	SYBR	None	5.62788	4.07443	7.77362	16.9577	16.9782	0.0635358		-11.6743	0.167838			-2.49259						TRUE	3.46906	TRUE	3	4	1	78.1401				Y	N	N	N	N	N	N
G7	SW620-M	GAPDH	UNKNOWN	SYBR	None	0.42868	0.20629	0.890818	17.3065	17.5063	0.212376		-7.95971	0.380065			1.22203						TRUE	3.46906	TRUE	1	2	1	77.994				Y	N	Y	Y	N	N	N
G8	SW620-M	GAPDH	UNKNOWN	SYBR	None	0.42868	0.20629	0.890818	17.483	17.5063	0.212376		-7.95971	0.380065			1.22203						TRUE	3.46906	TRUE	3	5	1	77.994				Y	N	N	N	N	N	N
G9	SW620-M	GAPDH	UNKNOWN	SYBR	None	0.42868	0.20629	0.890818	17.7294	17.5063	0.212376		-7.95971	0.380065			1.22203						TRUE	3.46906	TRUE	3	8	1	78.1452				Y	N	N	N	N	N	N
G10	SW620-A	GAPDH	UNKNOWN	SYBR	None	0.318719	0.216652	0.46887	17.5051	17.8554	0.315761		-7.53209	0.200582			1.64964						TRUE	3.46906	TRUE	3	4	1	77.9961				Y	N	N	Y	N	N	N
G11	SW620-A	GAPDH	UNKNOWN	SYBR	None	0.318719	0.216652	0.46887	17.9431	17.8554	0.315761		-7.53209	0.200582			1.64964						TRUE	3.46906	TRUE	3	7	1	77.8493				Y	N	N	Y	N	N	N
G12	SW620-A	GAPDH	UNKNOWN	SYBR	None	0.318719	0.216652	0.46887	18.1181	17.8554	0.315761		-7.53209	0.200582			1.64964						TRUE	3.46906	TRUE	3	9	1	77.8493				Y	N	N	N	N	N	N
H1	Colo201-M	GAPDH	UNKNOWN	SYBR	None	0.190901	0.114323	0.318774	18.3384	18.464	0.168537		-6.79264	0.266423			2.3891						TRUE	3.46906	TRUE	1	2	1	77.9958				Y	N	N	N	N	N	N
H2	Colo201-M	GAPDH	UNKNOWN	SYBR	None	0.190901	0.114323	0.318774	18.6556	18.464	0.168537		-6.79264	0.266423			2.3891						TRUE	3.46906	TRUE	3	7	1	77.9958				Y	N	N	N	N	N	N
H3	Colo201-M	GAPDH	UNKNOWN	SYBR	None	0.190901	0.114323	0.318774	18.3981	18.464	0.168537		-6.79264	0.266423			2.3891						TRUE	3.46906	TRUE	3	7	1	78.1413				Y	N	N	N	N	N	N
H4	Colo201-A	GAPDH	UNKNOWN	SYBR	None	0.183047	0.130848	0.256069	18.7048	18.7906	0.07621		-6.73202	0.174439			2.44971						TRUE	3.46906	TRUE	3	9	1	78.1413				Y	N	N	N	N	N	N
H5	Colo201-A	GAPDH	UNKNOWN	SYBR	None	0.183047	0.130848	0.256069	18.8165	18.7906	0.07621		-6.73202	0.174439			2.44971						TRUE	3.46906	TRUE	3	9	1	78.2891				Y	N	N	N	N	N	N
H6	Colo201-A	GAPDH	UNKNOWN	SYBR	None	0.183047	0.130848	0.256069	18.8504	18.7906	0.07621		-6.73202	0.174439			2.44971						TRUE	3.46906	TRUE	3	9	1	78.2891				Y	N	N	N	N	N	N
H7	Normal Colon	GAPDH	UNKNOWN	SYBR	None	0.172606	0.0856549	0.347822	21.0832	20.9506	0.115845		-6.64729	0.364088			2.53445						TRUE	3.46906	TRUE	3	11	1	77.994				Y	N	N	N	N	N	N
H8	Normal Colon	GAPDH	UNKNOWN	SYBR	None	0.172606	0.0856549	0.347822	20.8994	20.9506	0.115845		-6.64729	0.364088			2.53445						TRUE	3.46906	TRUE	3	12	1	78.1431				Y	N	N	N	N	N	N
H9	Normal Colon	GAPDH	UNKNOWN	SYBR	None	0.172606	0.0856549	0.347822	20.8691	20.9506	0.115845		-6.64729	0.364088			2.53445						TRUE	3.46906	TRUE	1	2	1	78.1452				N	N	N	N	N	N	N
H10	H20	GAPDH	UNKNOWN	SYBR	None				28.0929	28.0929													TRUE	3.46906	TRUE	3	19	1	77.847				Y	N	N	N	N	N	N
H11	H20	GAPDH	UNKNOWN	SYBR	None				Undetermined	28.0929													TRUE	3.46906	TRUE	3	39	1	61.7501	89.9237	81.8741		N	N	N	N	N	Y	Y
H12	H20	GAPDH	UNKNOWN	SYBR	None				Undetermined	28.0929													TRUE	3.46906	TRUE	3	39	1	61.7501	88.7312	92.6069		N	N	N	N	N	Y	Y

## Sheet: Processed data PSMB8
Sample Name	Cт	stdev Ct	delta ct (GOI-average GAPDH)	average column D	stdev (goi+gapdh)/2	delta delta Ct (column D-Colon)	Average column G	fold change (2^-(column)	delta delta CT (aza-mock)	Average	fold change2^-(column J)	average column l	one-tailed correlated t-test	log2 column l	average column p	one-tailed correlated t-test
DLD1-M	25.1725	0.175359	6.36363	6.17662	0.109962	-1.50485	-1.31783	2.49291	0	0	1	1		0	0			mock
DLD1-M	24.8248		6.01588			-1.15709	0.000103352											aza
DLD1-M	24.9593		6.15034			-1.29155												DLD1
DLD1-A	24.933	0.104007	6.10037	6.18357	0.0722568	-1.24158	-1.32479	2.50496	-0.0762507	0.0069561	1.05427	0.996897	0.471761	0.0762507	-0.0069561	0.4577255		Lovo
DLD1-A	24.9828		6.15018		0.0180642	-1.29139			-0.0264403		1.0185			0.0264403				HCT116
DLD1-A	25.1328		6.30018			-1.44139			0.123559		0.91792			-0.123559				Colo320
Lovo-M	23.8913	0.304052	5.69389	6.02655	0.216151	-0.835101	-1.16776	2.24663	0	0	1	1						CaCO2
Lovo-M	24.293		6.09567			-1.23688	0.00133761											SW620
Lovo-M	24.4875		6.29009			-1.4313												Colo201
Lovo-A	23.5896	0.269514	5.24937	5.34175	0.384302	-0.390582	-0.482968	1.39762	-0.777179	-0.684793	1.71378	1.6257	0.0323185	0.777179	0.684793	0.0239835		HT-29
Lovo-A	23.4708		5.13058		0.0960755	-0.271797			-0.895965		1.86085			0.895965				normal colon
Lovo-A	23.9855		5.64531			-0.786525			-0.381236		1.30246			0.381236
HCT116-M	30.7564	0.179089	12.7582	12.8911	0.109414	-7.89946	-8.03229	261.793	0	0	1	1
HCT116-M	30.8184		12.8202			-7.96144	8.45492e-08
HCT116-M	31.0929		13.0947			-8.23596												PSMB8 HT29
HCT116-A	30.25	0.092908	12.3354	12.4051	0.0658601	-7.47665	-7.54633	186.926	-0.555639	-0.485958	1.46982	1.40243	0.0079215	0.555639	0.485958	0.0059825	delta ct	-2.57232
HCT116-A	30.4252		12.5106		0.016465	-7.65181			-0.380475		1.30177			0.380475			ttest	4.33206e-06
HCT116-A	30.2839		12.3693			-7.51052			-0.52176		1.43571			0.52176			stdev	0.0923669
Colo320-M	31.9241	0.398326	13.4302	13.7052	0.295277	-8.57146	-8.84644	460.302	0	0	1	1					m over a	-0.0400454
Colo320-M	32.0172		13.5234			-8.66462	1.37151e-06										ttest	0.40289
Colo320-M	32.6559		14.162			-9.30323											stdev	0.0369767
Colo320-A	27.8601	0.136285	9.3355	9.45408	0.12156	-4.47672	-4.5953	24.1725	-4.36972	-4.25114	20.6736	19.0985	0.0015955	4.36972	4.25114	0.000171
Colo320-A	27.9484		9.42378		0.0303901	-4.56499			-4.28145		19.4466			4.28145
Colo320-A	28.1276		9.60297			-4.74418			-4.10225		17.1752			4.10225
Caco2-M	36.2989	0.332479	18.5634	18.8634	0.2091	-13.7046	-14.0047	16436.9	0	0	1	1
Caco2-M	36.9564		19.2209			-14.3621	1.06597e-07
Caco2-M	36.5415		18.806			-13.9472
Caco2-A	36.6302	0.276979	19.0166	18.7138	0.147522	-14.1578	-13.855	14817.5	0.153156	-0.14964	0.899281	1.12268	0.207514	-0.153156	0.14964	0.223223
Caco2-A	36.0869		18.4732		0.0368806	-13.6144			-0.390221		1.31059			0.390221
Caco2-A	36.2652		18.6516			-13.7928			-0.211854		1.15818			0.211854
SW620-M	25.2016	0.115716	7.06023	7.11842	0.196002	-2.20144	-2.25963	4.78869	0	0	1	1
SW620-M	25.1847		7.04334			-2.18455	2.4305e-06
SW620-M	25.3931		7.25168			-2.39289
SW620-A	24.7045	0.144464	6.63649	6.74862	0.134672	-1.7777	-1.88983	3.70592	-0.481926	-0.369797	1.39661	1.29643	0.0279515	0.481926	0.369797	0.0236825
SW620-A	24.7658		6.69772		0.033668	-1.83894			-0.420691		1.33857			0.420691
SW620-A	24.9797		6.91164			-2.05286			-0.206774		1.1541			0.206774
Colo201-M	24.9457	0.0207752	6.09806	6.12191	0.061128	-1.23927	-1.26312	2.40014	0	0	1	1
Colo201-M	24.9838		6.13609			-1.2773	9.90806e-08
Colo201-M	24.9793		6.13157			-1.27279
Colo201-A	24.9498	0.103704	5.63321	5.72861	0.0716707	-0.774427	-0.869826	1.82744	-0.488694	-0.393295	1.40317	1.31564	0.014092	0.488694	0.393295	0.011196
Colo201-A	25.1555		5.83899		0.0179177	-0.980205			-0.282916		1.21665			0.282916
Colo201-A	25.0302		5.71363			-0.854846			-0.408274		1.3271			0.408274
Normal Colon	25.4753	0.0209468	4.86798	4.85879	0.0856193	-0.00919851	2.96059e-16	1
Normal Colon	25.4421		4.83481			0.0239722
Normal Colon	25.4808		4.87356			-0.0147737
H20	Undetermined	#DIV/0!	#VALUE!
H20	Undetermined		#VALUE!
H20	Undetermined		#VALUE!
DLD1-M	18.8188	0.0445652	average
DLD1-M	18.7602
DLD1-M	18.8477		18.8089
DLD1-A	18.8419	0.0405064
DLD1-A	18.7883
DLD1-A	18.8677		18.8326
Lovo-M	18.1409	0.12825
Lovo-M	18.107
Lovo-M	18.3442		18.1974
Lovo-A	18.0654	0.49909
Lovo-A	18.0388
Lovo-A	18.9163		18.3402
HCT116-M	17.962	0.0397401
HCT116-M	17.9918
HCT116-M	18.0407		17.9982
HCT116-A	17.8834	0.0388121
HCT116-A	17.9023
HCT116-A	17.9581		17.9146
Colo320-M	18.4862	0.192227
Colo320-M	18.6898
Colo320-M	18.3056		18.4938
Colo320-A	18.4833	0.106836
Colo320-A	18.4446
Colo320-A	18.6459		18.5246
Caco2-M	17.8328	0.0857204
Caco2-M	17.671
Caco2-M	17.7027		17.7355
Caco2-A	17.6321	0.0180654
Caco2-A	17.596
Caco2-A	17.6129		17.6137
SW620-M	17.8224	0.276287
SW620-M	18.304
SW620-M	18.2978		18.1414
SW620-A	17.9756	0.12488
SW620-A	18.0184
SW620-A	18.2101		18.068
Colo201-M	18.7306	0.101481
Colo201-M	18.9029
Colo201-M	18.9095		18.8477
Colo201-A	19.2833	0.0396377
Colo201-A	19.3059
Colo201-A	19.3604		19.3165
Normal Colon	20.4525	0.150292
Normal Colon	20.7526
Normal Colon	20.6167		20.6073
H20	Undetermined	#DIV/0!
H20	Undetermined
H20	Undetermined
Singleplex
B2M(2)
95.0
DLD1-M
