# Supplementary material for: Correction: Inhibiting DNA methylation activates cancer testis antigens and expression of the antigen processing and presentation machinery in colon and ovarian cancer cells
Source: PLoS One. 2020 Dec 10;15(12):e0243944. doi: 10.1371/journal.pone.0243944 (PMC7728177; doi:10.1371/journal.pone.0243944)
Supplement: S1 Data — (ZIP) [file pone.0243944.s001.zip › Figure 1E and Figure 2E - raw and processed data.xls]

## Sheet: Raw data
Well	Sample Name	Target Name	Task	Reporter	Quencher	RQ	RQ Min	RQ Max	Cт	Cт Mean	Cт SD	ΔCт	ΔCт Mean	ΔCт SE	HK Control ΔCт Mean	HK Control ΔCт SE	ΔΔCт	Fold Difference	Log2 Fold Difference	Mean Log2 Fold Difference	STDEV Log2 Fold Difference	T-Test-one tailed	Automatic Ct Threshold	Ct Threshold	Automatic Baseline	Baseline Start	Baseline End	Efficiency	Tm1	Tm2	Tm3	Comments	BADROX	HIGHSD	NOISE	SPIKE	EXPFAIL	MTP
A1	DLD1-M	PSMB9	UNKNOWN	SYBR	None				24.0213	24.1767	0.376051	5.92074											TRUE	3.25773	TRUE	1	2	1	83.2102				Y	N	N	N	N	N
A2	DLD1-M	PSMB9	UNKNOWN	SYBR	None				23.9033	24.1767	0.376051	5.97064											TRUE	3.25773	TRUE	3	9	1	83.2102				Y	N	N	N	N	N
A3	DLD1-M	PSMB9	UNKNOWN	SYBR	None				24.6056	24.1767	0.376051	6.4551											TRUE	3.25773	TRUE	3	14	1	83.2067				Y	N	N	N	N	N
A4	DLD1-A	PSMB9	UNKNOWN	SYBR	None				23.6112	23.8634	0.405366	5.43926					-0.481483	1.39618	0.481483	0.307922	0.225694	0.0711105	TRUE	3.25773	TRUE	1	2	1	83.3559				Y	N	N	N	N	N
A5	DLD1-A	PSMB9	UNKNOWN	SYBR	None				23.648	23.8634	0.405366	5.58114					-0.389502	1.30994	0.389502				TRUE	3.25773	TRUE	1	2	1	83.3567				Y	N	N	N	N	N
A6	DLD1-A	PSMB9	UNKNOWN	SYBR	None				24.331	23.8634	0.405366	6.40232					-0.0527821	1.03726	0.0527821				TRUE	3.25773	TRUE	3	13	1	83.2075				Y	N	N	N	N	N
A7	Lovo-M	PSMB9	UNKNOWN	SYBR	None				23.3493	23.1093	0.290958	5.71295											TRUE	3.25773	TRUE	3	13	1	83.0643				Y	N	N	N	N	N
A8	Lovo-M	PSMB9	UNKNOWN	SYBR	None				22.7857	23.1093	0.290958	5.24532											TRUE	3.25773	TRUE	1	2	1	83.0643				Y	N	N	N	N	N
A9	Lovo-M	PSMB9	UNKNOWN	SYBR	None				23.193	23.1093	0.290958	5.52296											TRUE	3.25773	TRUE	3	9	1	83.0612				Y	N	N	N	N	N
A10	Lovo-A	PSMB9	UNKNOWN	SYBR	None				22.0801	22.2035	0.108353	4.56507					-1.14787	2.21587	1.14787	0.888193	0.486678	0.0436195	TRUE	3.25773	TRUE	3	7	1	83.0612				Y	N	N	N	N	N
A11	Lovo-A	PSMB9	UNKNOWN	SYBR	None				22.283	22.2035	0.108353	4.91857					-0.326752	1.25419	0.326752				TRUE	3.25773	TRUE	3	8	1	83.2137				Y	N	N	N	N	N
A12	Lovo-A	PSMB9	UNKNOWN	SYBR	None				22.2473	22.2035	0.108353	4.33301					-1.18995	2.28146	1.18995				TRUE	3.25773	TRUE	1	2	1	83.2137				Y	N	N	N	N	N
B1	HCT116-M	PSMB9	UNKNOWN	SYBR	None				26.8812	26.312	0.522612	9.63826											TRUE	3.25773	TRUE	3	15	1	83.061				N	Y	N	N	N	N
B2	HCT116-M	PSMB9	UNKNOWN	SYBR	None				26.2009	26.312	0.522612	9.02815											TRUE	3.25773	TRUE	3	13	1	83.061				Y	Y	N	N	N	N
B3	HCT116-M	PSMB9	UNKNOWN	SYBR	None				25.8539	26.312	0.522612	8.8426											TRUE	3.25773	TRUE	1	2	1	83.2067				Y	Y	N	N	N	N
B4	HCT116-A	PSMB9	UNKNOWN	SYBR	None				27.0308	26.9754	0.0497279	10.047					0.408775	0.753263	-0.408775	-0.69665	0.249941	0.020146	TRUE	3.25773	TRUE	3	16	1	83.2067				Y	N	N	N	N	N
B5	HCT116-A	PSMB9	UNKNOWN	SYBR	None				26.9346	26.9754	0.0497279	9.85094					0.82279	0.565348	-0.82279				TRUE	3.25773	TRUE	3	16	1	83.2075				Y	N	N	N	N	N
B6	HCT116-A	PSMB9	UNKNOWN	SYBR	None				26.9608	26.9754	0.0497279	9.70098					0.858385	0.55157	-0.858385				TRUE	3.25773	TRUE	3	14	1	83.2075				Y	N	N	N	N	N
B7	Colo320-M	PSMB9	UNKNOWN	SYBR	None				30.5168	30.5214	0.139663	12.623											TRUE	3.25773	TRUE	3	21	1	82.9152				N	N	N	N	N	N
B8	Colo320-M	PSMB9	UNKNOWN	SYBR	None				30.6633	30.5214	0.139663	12.8663											TRUE	3.25773	TRUE	3	21	1	82.9152				N	N	N	N	N	N
B9	Colo320-M	PSMB9	UNKNOWN	SYBR	None				30.3841	30.5214	0.139663	12.8401											TRUE	3.25773	TRUE	1	2	1	82.912				N	N	N	N	N	N
B10	Colo320-A	PSMB9	UNKNOWN	SYBR	None				26.669	26.8121	0.201668	9.14985					-3.47311	11.1048	3.47311	3.54629	0.0747139	<.0001	TRUE	3.25773	TRUE	3	14	1	82.912				Y	N	N	N	N	N
B11	Colo320-A	PSMB9	UNKNOWN	SYBR	None				26.7245	26.8121	0.201668	9.24388					-3.62245	12.3159	3.62245				TRUE	3.25773	TRUE	3	10	1	83.0646				Y	N	N	N	N	N
B12	Colo320-A	PSMB9	UNKNOWN	SYBR	None				27.0427	26.8121	0.201668	9.29676					-3.54329	11.6584	3.54329				TRUE	3.25773	TRUE	3	18	1	83.0646				Y	N	N	N	N	N
C1	Caco2-M	PSMB9	UNKNOWN	SYBR	None				36.2168	35.4654	1.36977	19.0676											TRUE	3.25773	TRUE	3	25	1	82.7627				N	Y	N	N	N	N
C2	Caco2-M	PSMB9	UNKNOWN	SYBR	None				36.295	35.4654	1.36977	19.4192											TRUE	3.25773	TRUE	3	26	1	82.7627				N	Y	N	N	N	N
C3	Caco2-M	PSMB9	UNKNOWN	SYBR	None				33.8844	35.4654	1.36977	16.9544											TRUE	3.25773	TRUE	3	16	1	82.9083				N	Y	N	N	N	N
C4	Caco2-A	PSMB9	UNKNOWN	SYBR	None				33.8499	34.04	0.424506	16.8377					-2.22986	4.69089	2.22986	1.40832	1.74729	0.148237	TRUE	3.25773	TRUE	3	23	1	83.0575				N	N	N	N	N	N
C5	Caco2-A	PSMB9	UNKNOWN	SYBR	None				33.7439	34.04	0.424506	16.8258					-2.59342	6.03526	2.59342				TRUE	3.25773	TRUE	3	24	1	82.9092				N	N	N	N	N	N
C6	Caco2-A	PSMB9	UNKNOWN	SYBR	None				34.5264	34.04	0.424506	17.5527					0.59833	0.660518	-0.59833				TRUE	3.25773	TRUE	3	23	1	83.0583				N	N	N	N	N	N
C7	SW620-M	PSMB9	UNKNOWN	SYBR	None				25.1238	25.2518	0.350485	7.72751											TRUE	3.25773	TRUE	3	13	1	82.9152				Y	N	N	Y	N	N
C8	SW620-M	PSMB9	UNKNOWN	SYBR	None				24.9834	25.2518	0.350485	7.62601											TRUE	3.25773	TRUE	1	2	1	82.9152				Y	N	N	N	N	N
C9	SW620-M	PSMB9	UNKNOWN	SYBR	None				25.6484	25.2518	0.350485	8.01048											TRUE	3.25773	TRUE	3	15	1	82.912				Y	N	N	N	N	N
C10	SW620-A	PSMB9	UNKNOWN	SYBR	None				24.4878	24.5581	0.226411	7.23719					-0.490322	1.40476	0.490322	0.453378	0.435783	0.106833	TRUE	3.25773	TRUE	1	2	1	82.912				Y	N	N	N	N	N
C11	SW620-A	PSMB9	UNKNOWN	SYBR	None				24.8114	24.5581	0.226411	7.62571					-0.000299454	1.00021	0.000299454				TRUE	3.25773	TRUE	3	8	1	83.0646				Y	N	N	N	N	N
C12	SW620-A	PSMB9	UNKNOWN	SYBR	None				24.3752	24.5581	0.226411	7.14096					-0.869513	1.82705	0.869513				TRUE	3.25773	TRUE	1	2	1	83.0646				Y	N	N	N	N	N
D1	Colo201-M	PSMB9	UNKNOWN	SYBR	None				24.6912	24.5601	0.318385	7.13008											TRUE	3.25773	TRUE	3	10	1	83.061				Y	N	N	N	N	N
D2	Colo201-M	PSMB9	UNKNOWN	SYBR	None				24.7921	24.5601	0.318385	6.77845											TRUE	3.25773	TRUE	3	13	1	83.061				Y	N	N	N	N	N
D3	Colo201-M	PSMB9	UNKNOWN	SYBR	None				24.1971	24.5601	0.318385	6.31668											TRUE	3.25773	TRUE	1	2	1	83.2067				Y	N	N	N	N	N
D4	Colo201-A	PSMB9	UNKNOWN	SYBR	None				24.0869	24.0874	0.0203634	5.65074					-1.47933	2.7882	1.47933	1.2079	0.280763	0.008772	TRUE	3.25773	TRUE	3	14	1	83.2067				Y	N	N	N	N	N
D5	Colo201-A	PSMB9	UNKNOWN	SYBR	None				24.0673	24.0874	0.0203634	5.55274					-1.22571	2.33871	1.22571				TRUE	3.25773	TRUE	3	14	1	83.2075				Y	N	N	N	N	N
D6	Colo201-A	PSMB9	UNKNOWN	SYBR	None				24.108	24.0874	0.0203634	5.39802					-0.918653	1.89035	0.918653				TRUE	3.25773	TRUE	3	13	1	83.2075				Y	N	N	N	N	N
D7	Normal Colon	PSMB9	UNKNOWN	SYBR	None				24.5728	24.946	0.327082	4.57779											TRUE	3.25773	TRUE	3	15	1	82.9152				Y	N	N	N	N	N
D8	Normal Colon	PSMB9	UNKNOWN	SYBR	None				25.0821	24.946	0.327082	4.34953											TRUE	3.25773	TRUE	3	15	1	82.9152				Y	N	N	N	N	N
D9	Normal Colon	PSMB9	UNKNOWN	SYBR	None				25.183	24.946	0.327082	4.50545											TRUE	3.25773	TRUE	3	15	1	82.912				Y	N	N	N	N	N
D10	H20	PSMB9	UNKNOWN	SYBR	None				Undetermined			#VALUE!											TRUE	3.25773	TRUE	3	39	1	92.0088	80.6751	70.8327		N	N	N	N	Y	Y
D11	H20	PSMB9	UNKNOWN	SYBR	None				Undetermined			#VALUE!											TRUE	3.25773	TRUE	3	39	1	63.8258	79.7835	93.0568		N	N	N	N	Y	Y
D12	H20	PSMB9	UNKNOWN	SYBR	None				Undetermined			#VALUE!											TRUE	3.25773	TRUE	3	39	1	74.7129	88.4335	83.9594		N	N	N	N	Y	Y
E1	DLD1-M	GAPDH	UNKNOWN	SYBR	None	1	0.646205	1.5475	18.1005	18.0612	0.114093		-6.11549	0.226886			0						TRUE	2.19555	TRUE	3	9	1	77.8406				Y	N	N	N	N	N
E2	DLD1-M	GAPDH	UNKNOWN	SYBR	None	1	0.646205	1.5475	17.9327	18.0612	0.114093		-6.11549	0.226886			0						TRUE	2.19555	TRUE	3	4	1	77.8406				Y	N	N	N	N	N
E3	DLD1-M	GAPDH	UNKNOWN	SYBR	None	1	0.646205	1.5475	18.1505	18.0612	0.114093		-6.11549	0.226886			0						TRUE	2.19555	TRUE	3	8	1	77.835				Y	N	N	N	N	N
E4	DLD1-A	GAPDH	UNKNOWN	SYBR	None	0.807804	0.504696	1.29295	18.1719	18.0558	0.122016		-5.80757	0.24441			0.307922						TRUE	2.19555	TRUE	3	8	1	77.9842				Y	N	N	N	N	N
E5	DLD1-A	GAPDH	UNKNOWN	SYBR	None	0.807804	0.504696	1.29295	18.0668	18.0558	0.122016		-5.80757	0.24441			0.307922						TRUE	2.19555	TRUE	3	6	1	77.9864				Y	N	N	N	N	N
E6	DLD1-A	GAPDH	UNKNOWN	SYBR	None	0.807804	0.504696	1.29295	17.9287	18.0558	0.122016		-5.80757	0.24441			0.307922						TRUE	2.19555	TRUE	3	9	1	77.9864				Y	N	N	N	N	N
E7	Lovo-M	GAPDH	UNKNOWN	SYBR	None	0.649882	0.466369	0.905606	17.6363	17.6156	0.0672729		-5.49374	0.172417			0.62175						TRUE	2.19555	TRUE	3	8	1	77.8441				Y	N	Y	Y	N	N
E8	Lovo-M	GAPDH	UNKNOWN	SYBR	None	0.649882	0.466369	0.905606	17.5404	17.6156	0.0672729		-5.49374	0.172417			0.62175						TRUE	2.19555	TRUE	3	6	1	77.8441				Y	N	N	N	N	N
E9	Lovo-M	GAPDH	UNKNOWN	SYBR	None	0.649882	0.466369	0.905606	17.67	17.6156	0.0672729		-5.49374	0.172417			0.62175						TRUE	2.19555	TRUE	3	10	1	77.8417				Y	N	N	N	N	N
E10	Lovo-A	GAPDH	UNKNOWN	SYBR	None	0.351125	0.250441	0.492287	17.515	17.5979	0.284174		-4.60555	0.17559			1.50994						TRUE	2.19555	TRUE	3	9	1	77.8417				Y	N	N	N	N	N
E11	Lovo-A	GAPDH	UNKNOWN	SYBR	None	0.351125	0.250441	0.492287	17.3644	17.5979	0.284174		-4.60555	0.17559			1.50994						TRUE	2.19555	TRUE	3	8	1	77.8448				Y	N	N	N	N	N
E12	Lovo-A	GAPDH	UNKNOWN	SYBR	None	0.351125	0.250441	0.492287	17.9143	17.5979	0.284174		-4.60555	0.17559			1.50994						TRUE	2.19555	TRUE	3	9	1	77.8448				N	N	N	N	N	N
F1	HCT116-M	GAPDH	UNKNOWN	SYBR	None	8.30612	4.57909	15.0667	17.243	17.1423	0.11881		-9.16967	0.309429			-3.05418						TRUE	2.19555	TRUE	3	9	1	77.8406				Y	N	N	N	N	N
F2	HCT116-M	GAPDH	UNKNOWN	SYBR	None	8.30612	4.57909	15.0667	17.1728	17.1423	0.11881		-9.16967	0.309429			-3.05418						TRUE	2.19555	TRUE	3	8	1	77.8406				Y	N	N	N	N	N
F3	HCT116-M	GAPDH	UNKNOWN	SYBR	None	8.30612	4.57909	15.0667	17.0113	17.1423	0.11881		-9.16967	0.309429			-3.05418						TRUE	2.19555	TRUE	3	8	1	77.9842				Y	N	N	Y	N	N
F4	HCT116-A	GAPDH	UNKNOWN	SYBR	None	13.462	11.4161	15.8746	16.9837	17.1091	0.139781		-9.86632	0.0856575			-3.75083						TRUE	2.19555	TRUE	3	7	1	77.9842				Y	N	N	N	N	N
F5	HCT116-A	GAPDH	UNKNOWN	SYBR	None	13.462	11.4161	15.8746	17.0836	17.1091	0.139781		-9.86632	0.0856575			-3.75083						TRUE	2.19555	TRUE	3	8	1	77.9864				Y	N	N	Y	N	N
F6	HCT116-A	GAPDH	UNKNOWN	SYBR	None	13.462	11.4161	15.8746	17.2598	17.1091	0.139781		-9.86632	0.0856575			-3.75083						TRUE	2.19555	TRUE	3	7	1	77.9864				Y	N	N	N	N	N
F7	Colo320-M	GAPDH	UNKNOWN	SYBR	None	101.192	78.5192	130.412	17.8939	17.745	0.180613		-12.7764	0.131816			-6.66095						TRUE	2.19555	TRUE	3	8	1	77.8441				Y	N	N	Y	N	N
F8	Colo320-M	GAPDH	UNKNOWN	SYBR	None	101.192	78.5192	130.412	17.797	17.745	0.180613		-12.7764	0.131816			-6.66095						TRUE	2.19555	TRUE	1	2	1	77.8441				Y	N	N	N	N	N
F9	Colo320-M	GAPDH	UNKNOWN	SYBR	None	101.192	78.5192	130.412	17.5441	17.745	0.180613		-12.7764	0.131816			-6.66095						TRUE	2.19555	TRUE	3	6	1	77.8417				Y	N	N	Y	N	N
F10	Colo320-A	GAPDH	UNKNOWN	SYBR	None	8.66181	6.57975	11.4027	17.5191	17.5819	0.143369		-9.23016	0.142857			-3.11467						TRUE	2.19555	TRUE	3	9	1	77.8417				Y	N	N	N	N	N
F11	Colo320-A	GAPDH	UNKNOWN	SYBR	None	8.66181	6.57975	11.4027	17.4806	17.5819	0.143369		-9.23016	0.142857			-3.11467						TRUE	2.19555	TRUE	3	8	1	77.6956				Y	N	N	N	N	N
F12	Colo320-A	GAPDH	UNKNOWN	SYBR	None	8.66181	6.57975	11.4027	17.746	17.5819	0.143369		-9.23016	0.142857			-3.11467						TRUE	2.19555	TRUE	3	8	1	77.6956				Y	N	N	N	N	N
G1	Caco2-M	GAPDH	UNKNOWN	SYBR	None	5274.75	1141.67	24370.4	17.1493	16.985	0.144818		-18.4804	0.795245			-12.3649						TRUE	2.19555	TRUE	3	9	1	77.8406				Y	N	N	N	N	N
G2	Caco2-M	GAPDH	UNKNOWN	SYBR	None	5274.75	1141.67	24370.4	16.8758	16.985	0.144818		-18.4804	0.795245			-12.3649						TRUE	2.19555	TRUE	3	7	1	77.8406				Y	N	N	N	N	N
G3	Caco2-M	GAPDH	UNKNOWN	SYBR	None	5274.75	1141.67	24370.4	16.93	16.985	0.144818		-18.4804	0.795245			-12.3649						TRUE	2.19555	TRUE	3	9	1	77.9842				Y	N	N	N	N	N
G4	Caco2-A	GAPDH	UNKNOWN	SYBR	None	1987.27	1236.36	3194.25	17.0122	16.968	0.0473287		-17.0721	0.246607			-10.9566						TRUE	2.19555	TRUE	3	8	1	77.9842				Y	N	N	N	N	N
G5	Caco2-A	GAPDH	UNKNOWN	SYBR	None	1987.27	1236.36	3194.25	16.918	16.968	0.0473287		-17.0721	0.246607			-10.9566						TRUE	2.19555	TRUE	3	9	1	77.9864				Y	N	N	Y	N	N
G6	Caco2-A	GAPDH	UNKNOWN	SYBR	None	1987.27	1236.36	3194.25	16.9737	16.968	0.0473287		-17.0721	0.246607			-10.9566						TRUE	2.19555	TRUE	3	8	1	77.9864				Y	N	N	N	N	N
G7	SW620-M	GAPDH	UNKNOWN	SYBR	None	3.18767	2.08514	4.87316	17.3963	17.4638	0.151961		-7.788	0.220554			-1.6725						TRUE	2.19555	TRUE	3	9	1	77.8441				Y	N	Y	Y	N	N
G8	SW620-M	GAPDH	UNKNOWN	SYBR	None	3.18767	2.08514	4.87316	17.3574	17.4638	0.151961		-7.788	0.220554			-1.6725						TRUE	2.19555	TRUE	3	9	1	77.8441				Y	N	N	N	N	N
G9	SW620-M	GAPDH	UNKNOWN	SYBR	None	3.18767	2.08514	4.87316	17.6379	17.4638	0.151961		-7.788	0.220554			-1.6725						TRUE	2.19555	TRUE	3	9	1	77.9908				Y	N	N	N	N	N
G10	SW620-A	GAPDH	UNKNOWN	SYBR	None	2.32805	1.80522	3.00232	17.2506	17.2235	0.0337898		-7.33462	0.132166			-1.21913						TRUE	2.19555	TRUE	3	9	1	77.8417				Y	N	N	N	N	N
G11	SW620-A	GAPDH	UNKNOWN	SYBR	None	2.32805	1.80522	3.00232	17.1857	17.2235	0.0337898		-7.33462	0.132166			-1.21913						TRUE	2.19555	TRUE	3	9	1	77.6956				Y	N	N	N	N	N
G12	SW620-A	GAPDH	UNKNOWN	SYBR	None	2.32805	1.80522	3.00232	17.2343	17.2235	0.0337898		-7.33462	0.132166			-1.21913						TRUE	2.19555	TRUE	3	8	1	77.6956				Y	N	N	N	N	N
H1	Colo201-M	GAPDH	UNKNOWN	SYBR	None	1.54354	0.99601	2.39205	17.5611	17.8184	0.232551		-6.74173	0.227632			-0.62624						TRUE	2.19555	TRUE	1	2	1	77.8406				Y	N	N	N	N	N
H2	Colo201-M	GAPDH	UNKNOWN	SYBR	None	1.54354	0.99601	2.39205	18.0136	17.8184	0.232551		-6.74173	0.227632			-0.62624						TRUE	2.19555	TRUE	3	8	1	77.8406				Y	N	N	N	N	N
H3	Colo201-M	GAPDH	UNKNOWN	SYBR	None	1.54354	0.99601	2.39205	17.8805	17.8184	0.232551		-6.74173	0.227632			-0.62624						TRUE	2.19555	TRUE	3	8	1	78.1334				Y	N	N	N	N	N
H4	Colo201-A	GAPDH	UNKNOWN	SYBR	None	0.668195	0.570364	0.782805	18.4361	18.5535	0.141012		-5.53383	0.0822579			0.581659						TRUE	2.19555	TRUE	3	10	1	77.9842				Y	N	N	N	N	N
H5	Colo201-A	GAPDH	UNKNOWN	SYBR	None	0.668195	0.570364	0.782805	18.5145	18.5535	0.141012		-5.53383	0.0822579			0.581659						TRUE	2.19555	TRUE	3	9	1	78.1356				Y	N	N	N	N	N
H6	Colo201-A	GAPDH	UNKNOWN	SYBR	None	0.668195	0.570364	0.782805	18.71	18.5535	0.141012		-5.53383	0.0822579			0.581659						TRUE	2.19555	TRUE	3	10	1	78.1356				Y	N	N	N	N	N
H7	Normal Colon	GAPDH	UNKNOWN	SYBR	None	0.321322	0.179279	0.575906	19.995	20.4684	0.410857		-4.47759	0.303198			1.63791						TRUE	2.19555	TRUE	3	11	1	77.8441				Y	N	N	N	N	N
H8	Normal Colon	GAPDH	UNKNOWN	SYBR	None	0.321322	0.179279	0.575906	20.7325	20.4684	0.410857		-4.47759	0.303198			1.63791						TRUE	2.19555	TRUE	3	13	1	77.8441				Y	N	N	N	N	N
H9	Normal Colon	GAPDH	UNKNOWN	SYBR	None	0.321322	0.179279	0.575906	20.6776	20.4684	0.410857		-4.47759	0.303198			1.63791						TRUE	2.19555	TRUE	3	11	1	77.9908				Y	N	N	N	N	N
H10	H20	GAPDH	UNKNOWN	SYBR	None				Undetermined														TRUE	2.19555	TRUE	3	39	1	62.1833	82.6138	87.3859		N	N	N	N	Y	Y
H11	H20	GAPDH	UNKNOWN	SYBR	None				Undetermined														TRUE	2.19555	TRUE	3	39	1	62.0362	82.1698	76.9499		N	N	N	N	Y	Y
H12	H20	GAPDH	UNKNOWN	SYBR	None				Undetermined														TRUE	2.19555	TRUE	3	39	1	61.7379	85.0034			N	N	N	N	Y	Y

## Sheet: Processed data PSMB9
Sample Name	Cт	stdev Ct	delta ct (GOI-average GAPDH)	average column D	stdev (goi+gapdh)/2	delta delta Ct (column D-Colon)	Average column G	fold change (2^-(column)	delta delta CT (aza-mock)	Average	fold change2^-(column J)	average column l	one-tailed correlated t-test	log2 column l	average column o	one-tailed correlated t-test
DLD1-M	24.0213	0.376051	5.96004	6.11549	0.245072	-1.48245	-1.63791	3.11214	0	0	1	1		0	0		mock
DLD1-M	23.9033		5.8421			-1.36451	0.00235262										aza
DLD1-M	24.6056		6.54435			-2.06676											DLD1
DLD1-A	23.6112	0.405366	5.55539	5.80757	0.263691	-1.07781	-1.32998	2.514	-0.5601	-0.307922	1.47437	1.26896	0.143267	0.5601	0.307922	0.1588315	Lovo
DLD1-A	23.648		5.59215		0.087897	-1.11457			-0.52334		1.43728			0.52334			HCT116
DLD1-A	24.331		6.27517			-1.79758			0.159672		0.895228			-0.159672			Colo320
Lovo-M	23.3493	0.290958	5.7337	5.49374	0.179116	-1.25611	-1.01616	2.02252	0	0	1	1		0	0		CaCO2
Lovo-M	22.7857		5.17012			-0.692531	0.00792902										SW620
Lovo-M	23.193		5.57741			-1.09982											Colo201
Lovo-A	22.0801	0.108353	4.48214	4.60555	0.196263	-0.00455411	-0.127963	1.09275	-1.0116	-0.888193	2.01615	1.85438	0.004525	1.0116	0.888193	0.0024615	HT-29
Lovo-A	22.283		4.68509		0.0654212	-0.207502			-0.808655		1.75158			0.808655			normal colon
Lovo-A	22.2473		4.64942			-0.171834			-0.844322		1.79542			0.844322			LMP2 HT29
HCT116-M	26.8812	0.522612	9.7389	9.16967	0.320711	-5.26131	-4.69208	25.8498	0	0	1	1		0	0		-4.05463	delta ct
HCT116-M	26.2009		9.05858			-4.58099	9.56634e-05										4.62694e-07	ttest
HCT116-M	25.8539		8.71153			-4.23395											0.0849371	stdev
HCT116-A	27.0308	0.0497279	9.92171	9.86632	0.0947545	-5.44412	-5.38873	41.8957	0.75204	0.69665	0.593763	0.617246	0.000507	-0.75204	-0.69665	0.0008475
HCT116-A	26.9346		9.82552		0.0315848	-5.34793			0.655847		0.634703			-0.655847			-0.0058651	aza over mock
HCT116-A	26.9608		9.85173			-5.37414			0.682063		0.623273			-0.682063			0.4752815	ttest
Colo320-M	30.5168	0.139663	12.7719	12.7764	0.160138	-8.29427	-8.29886	314.924	0	0	1	1		0	0		0.0314098	stdev
Colo320-M	30.6633		12.9184			-8.44076	1.11979e-06
Colo320-M	30.3841		12.6391			-8.16155
Colo320-A	26.669	0.201668	9.08707	9.23016	0.172518	-4.60949	-4.75257	26.9568	-3.68938	-3.54629	12.9007	11.7569	0.0035465	3.68938	3.54629	0.000538
Colo320-A	26.7245		9.1426		0.0575061	-4.66502			-3.63385		12.4136			3.63385
Colo320-A	27.0427		9.46081			-4.98322			-3.31564		9.9565			3.31564
Caco2-M	36.2168	1.36977	19.2318	18.4804	0.757294	-14.7542	-14.0028	16415.8	0	0	1	1		0	0
Caco2-M	36.295		19.31			-14.8324	3.33487e-05
Caco2-M	33.8844		16.8993			-12.4218
Caco2-A	33.8499	0.424506	16.8819	17.0721	0.235917	-12.4043	-12.5945	6184.66	-1.59848	-1.40832	3.02824	2.72736	0.0273285	1.59848	1.40832	0.0144695
Caco2-A	33.7439		16.7759		0.0786391	-12.2983			-1.7045		3.25915			1.7045
Caco2-A	34.5264		17.5584			-13.0808			-0.921975		1.89471			0.921975
SW620-M	25.1238	0.350485	7.65992	7.788	0.251223	-3.18233	-3.31041	9.92048	0	0	1	1		0	0
SW620-M	24.9834		7.51956			-3.04198	0.000140012
SW620-M	25.6484		8.18451			-3.70692
SW620-A	24.4878	0.226411	7.26429	7.33462	0.1301	-2.7867	-2.85703	7.24523	-0.523706	-0.453378	1.43764	1.38026	0.0436195	0.523706	0.453378	0.0369775
SW620-A	24.8114		7.58785		0.0433668	-3.11026			-0.200149		1.14882			0.200149
SW620-A	24.3752		7.15172			-2.67413			-0.636279		1.55432			0.636279
Colo201-M	24.6912	0.318385	6.87279	6.74173	0.275468	-2.3952	-2.26415	4.8037	0	0	1	1		0	0
Colo201-M	24.7921		6.97367			-2.49609	0.000504215
Colo201-M	24.1971		6.37874			-1.90115
Colo201-A	24.0869	0.0203634	5.53335	5.53383	0.0203634	-1.05576	-1.05625	2.07951	-1.20838	-1.2079	2.31079	2.31016	0.000103	1.20838	1.2079	<.0001
Colo201-A	24.0673		5.51372		0.00678779	-1.03613			-1.22802		2.34245			1.22802
Colo201-A	24.108		5.55444			-1.07685			-1.1873		2.27726			1.1873
Normal Colon	24.5728	0.327082	4.10443	4.47759	0.327082	0.373157	-2.96059e-16	1
Normal Colon	25.0821		4.61368			-0.136098
Normal Colon	25.183		4.71465			-0.237059
H20	Undetermined	#DIV/0!	#VALUE!
H20	Undetermined		#VALUE!
H20	Undetermined		#VALUE!
DLD1-M	18.1005	0.114093	average
DLD1-M	17.9327
DLD1-M	18.1505		18.0612
DLD1-A	18.1719	0.122016
DLD1-A	18.0668
DLD1-A	17.9287		18.0558
Lovo-M	17.6363	0.0672729
Lovo-M	17.5404
Lovo-M	17.67		17.6156
Lovo-A	17.515	0.284174
Lovo-A	17.3644
Lovo-A	17.9143		17.5979
HCT116-M	17.243	0.11881
HCT116-M	17.1728
HCT116-M	17.0113		17.1423
HCT116-A	16.9837	0.139781
HCT116-A	17.0836
HCT116-A	17.2598		17.1091
Colo320-M	17.8939	0.180613
Colo320-M	17.797
Colo320-M	17.5441		17.745
Colo320-A	17.5191	0.143369
Colo320-A	17.4806
Colo320-A	17.746		17.5819
Caco2-M	17.1493	0.144818
Caco2-M	16.8758
Caco2-M	16.93		16.985
Caco2-A	17.0122	0.0473287
Caco2-A	16.918
Caco2-A	16.9737		16.968
SW620-M	17.3963	0.151961
SW620-M	17.3574
SW620-M	17.6379		17.4638
SW620-A	17.2506	0.0337898
SW620-A	17.1857
SW620-A	17.2343		17.2235
Colo201-M	17.5611	0.232551
Colo201-M	18.0136
Colo201-M	17.8805		17.8184
Colo201-A	18.4361	0.141012
Colo201-A	18.5145
Colo201-A	18.71		18.5535
Normal Colon	19.995	0.410857
Normal Colon	20.7325
Normal Colon	20.6776		20.4684
H20	Undetermined	#DIV/0!
H20	Undetermined
H20	Undetermined
Singleplex
B2M(2)
95.0
DLD1-M
