# Supplementary material for: Correction: Inhibiting DNA methylation activates cancer testis antigens and expression of the antigen processing and presentation machinery in colon and ovarian cancer cells
Source: PLoS One. 2020 Dec 10;15(12):e0243944. doi: 10.1371/journal.pone.0243944 (PMC7728177; doi:10.1371/journal.pone.0243944)
Supplement: S1 Data — (ZIP) [file pone.0243944.s001.zip › Figure 1F and Figure 2F - raw and processed data.xls]

## Sheet: Raw data
Well	Sample Name	Target Name	Task	Reporter	Quencher	RQ	RQ Min	RQ Max	Cт	Cт Mean	Cт SD	ΔCт	ΔCт Mean	ΔCт SE	HK Control ΔCт Mean	HK Control ΔCт SE	ΔΔCт	Fold Difference	Log2 Fold Difference	Mean Log2 Fold Difference	STDEV Log2 Fold Difference	T-Test-one tailed	Automatic Ct Threshold	Ct Threshold	Automatic Baseline	Baseline Start	Baseline End	Efficiency	Tm1	Tm2	Tm3	Comments	BADROX	HIGHSD	SPIKE	EXPFAIL	MTP
A1	DLD1-M	TAP1	UNKNOWN	SYBR	None				20.781	20.2421	0.470301	0.781071											TRUE	0.0406043	TRUE	3	17	1	83.2145				N	N	N	N	N
A2	DLD1-M	TAP1	UNKNOWN	SYBR	None				19.9143	20.2421	0.470301	-0.0660572											TRUE	0.0406043	TRUE	3	16	1	83.2145				Y	N	N	N	N
A3	DLD1-M	TAP1	UNKNOWN	SYBR	None				20.031	20.2421	0.470301	0.007267											TRUE	0.0406043	TRUE	3	17	1	83.3605				N	N	N	N	N
A4	DLD1-A	TAP1	UNKNOWN	SYBR	None				20.2824	20.4345	0.196278	-0.353178					-1.13425	2.19504	1.13425	0.336824	0.701767	0.2469185	TRUE	0.0406043	TRUE	3	16	1	83.3605				N	N	N	N	N
A5	DLD1-A	TAP1	UNKNOWN	SYBR	None				20.365	20.4345	0.196278	-0.128916					-0.0628586	1.04453	0.0628586				TRUE	0.0406043	TRUE	3	18	1	83.21				N	N	N	N	N
A6	DLD1-A	TAP1	UNKNOWN	SYBR	None				20.6561	20.4345	0.196278	0.193903					0.186636	0.878652	-0.186636				TRUE	0.0406043	TRUE	3	18	1	83.3591				N	N	N	N	N
A7	Lovo-M	TAP1	UNKNOWN	SYBR	None				19.8736	19.8711	0.531436	0.367317											TRUE	0.0406043	TRUE	3	16	1	83.0668				N	Y	N	N	N
A8	Lovo-M	TAP1	UNKNOWN	SYBR	None				20.4013	19.8711	0.531436	0.940693											TRUE	0.0406043	TRUE	3	17	1	83.0668				Y	Y	N	N	N
A9	Lovo-M	TAP1	UNKNOWN	SYBR	None				19.3385	19.8711	0.531436	-0.183891											TRUE	0.0406043	TRUE	3	16	1	83.0678				N	Y	N	N	N
A10	Lovo-A	TAP1	UNKNOWN	SYBR	None				19.1532	19.4761	0.318393	-0.399145					-0.766462	1.70109	0.766462	0.658862	0.663518	0.1137865	TRUE	0.0406043	TRUE	3	15	1	83.2169				Y	N	N	N	N
A11	Lovo-A	TAP1	UNKNOWN	SYBR	None				19.4854	19.4761	0.318393	-0.321312					-1.262	2.39829	1.262				TRUE	0.0406043	TRUE	3	16	1	83.2154				Y	N	N	N	N
A12	Lovo-A	TAP1	UNKNOWN	SYBR	None				19.7897	19.4761	0.318393	-0.132011					0.0518799	0.964678	-0.0518799				TRUE	0.0406043	TRUE	3	16	1	83.2154				Y	N	N	N	N
B1	HCT116-M	TAP1	UNKNOWN	SYBR	None				20.6458	20.6814	0.476322	1.61311											TRUE	0.0406043	TRUE	3	17	1	83.0654				N	N	N	N	N
B2	HCT116-M	TAP1	UNKNOWN	SYBR	None				20.2238	20.6814	0.476322	1.07989											TRUE	0.0406043	TRUE	3	17	1	83.2145				Y	N	N	N	N
B3	HCT116-M	TAP1	UNKNOWN	SYBR	None				21.1745	20.6814	0.476322	2.06522											TRUE	0.0406043	TRUE	3	16	1	83.3605				Y	N	N	N	N
B4	HCT116-A	TAP1	UNKNOWN	SYBR	None				19.8194	20.4026	0.730498	0.916367					-0.696747	1.62085	0.696747	0.104603	1.17499	0.447263	TRUE	0.0406043	TRUE	3	16	1	83.2114				Y	Y	N	N	N
B5	HCT116-A	TAP1	UNKNOWN	SYBR	None				21.2219	20.4026	0.730498	2.32854					1.24865	0.420842	-1.24865				TRUE	0.0406043	TRUE	3	17	1	83.21				Y	Y	N	N	N
B6	HCT116-A	TAP1	UNKNOWN	SYBR	None				20.1663	20.4026	0.730498	1.19951					-0.865713	1.82224	0.865713				TRUE	0.0406043	TRUE	3	17	1	83.21				Y	Y	N	N	N
B7	Colo320-M	TAP1	UNKNOWN	SYBR	None				23.2954	22.9476	0.302049	3.61963											TRUE	0.0406043	TRUE	3	19	1	82.9177				N	N	N	N	N
B8	Colo320-M	TAP1	UNKNOWN	SYBR	None				22.796	22.9476	0.302049	2.77815											TRUE	0.0406043	TRUE	3	18	1	83.0668				N	N	N	N	N
B9	Colo320-M	TAP1	UNKNOWN	SYBR	None				22.7514	22.9476	0.302049	2.99443											TRUE	0.0406043	TRUE	3	20	1	83.0678				N	N	N	N	N
B10	Colo320-A	TAP1	UNKNOWN	SYBR	None				20.1353	19.959	0.602153	0.936586					-2.68304	6.42207	2.68304	2.46955	0.39641	0.00424	TRUE	0.0406043	TRUE	3	16	1	83.0678				Y	Y	N	N	N
B11	Colo320-A	TAP1	UNKNOWN	SYBR	None				19.2884	19.959	0.602153	0.0646801					-2.71347	6.55896	2.71347				TRUE	0.0406043	TRUE	3	15	1	83.2154				Y	Y	N	N	N
B12	Colo320-A	TAP1	UNKNOWN	SYBR	None				20.4533	19.959	0.602153	0.982275					-2.01216	4.03384	2.01216				TRUE	0.0406043	TRUE	3	18	1	83.2154				Y	Y	N	N	N
C1	Caco2-M	TAP1	UNKNOWN	SYBR	None				26.4048	26.2643	0.352442	7.6802											TRUE	0.0406043	TRUE	3	24	1	83.0654				N	N	N	N	N
C2	Caco2-M	TAP1	UNKNOWN	SYBR	None				25.8633	26.2643	0.352442	7.21565											TRUE	0.0406043	TRUE	3	23	1	83.0654				N	N	N	N	N
C3	Caco2-M	TAP1	UNKNOWN	SYBR	None				26.5248	26.2643	0.352442	7.87836											TRUE	0.0406043	TRUE	3	23	1	83.2114				N	N	N	N	N
C4	Caco2-A	TAP1	UNKNOWN	SYBR	None				25.0252	24.2253	0.693762	6.92867					-0.75153	1.68358	0.75153	1.39192	0.651982	0.0329535	TRUE	0.0406043	TRUE	3	22	1	83.2114				N	Y	N	N	N
C5	Caco2-A	TAP1	UNKNOWN	SYBR	None				23.8629	24.2253	0.693762	5.84633					-1.36932	2.58349	1.36932				TRUE	0.0406043	TRUE	3	21	1	83.21				N	Y	N	N	N
C6	Caco2-A	TAP1	UNKNOWN	SYBR	None				23.7878	24.2253	0.693762	5.82345					-2.05491	4.15517	2.05491				TRUE	0.0406043	TRUE	3	18	1	83.21				N	Y	N	N	N
C7	SW620-M	TAP1	UNKNOWN	SYBR	None				20.3666	20.1021	0.351256	2.45057											TRUE	0.0406043	TRUE	3	16	1	82.9177				Y	N	N	N	N
C8	SW620-M	TAP1	UNKNOWN	SYBR	None				19.7036	20.1021	0.351256	1.74334											TRUE	0.0406043	TRUE	3	11	1	82.9177				N	N	N	N	N
C9	SW620-M	TAP1	UNKNOWN	SYBR	None				20.2362	20.1021	0.351256	2.12857											TRUE	0.0406043	TRUE	3	14	1	82.9186				Y	N	N	N	N
C10	SW620-A	TAP1	UNKNOWN	SYBR	None				20.4902	19.8743	0.608583	2.56422					0.113653	0.924245	-0.113653	0.219692	0.600076	0.296537	TRUE	0.0406043	TRUE	3	16	1	82.9186				Y	Y	N	N	N
C11	SW620-A	TAP1	UNKNOWN	SYBR	None				19.8594	19.8743	0.608583	1.88305					0.139708	0.907703	-0.139708				TRUE	0.0406043	TRUE	3	14	1	83.0663				Y	Y	N	N	N
C12	SW620-A	TAP1	UNKNOWN	SYBR	None				19.2733	19.8743	0.608583	1.21613					-0.912437	1.88222	0.912437				TRUE	0.0406043	TRUE	3	15	1	83.0663				Y	Y	N	N	N
D1	Colo201-M	TAP1	UNKNOWN	SYBR	None				20.4726	20.9283	0.475576	2.17793											TRUE	0.0406043	TRUE	3	14	1	83.2145				Y	N	N	N	N
D2	Colo201-M	TAP1	UNKNOWN	SYBR	None				20.8909	20.9283	0.475576	2.28764											TRUE	0.0406043	TRUE	3	14	1	83.2145				Y	N	N	N	N
D3	Colo201-M	TAP1	UNKNOWN	SYBR	None				21.4215	20.9283	0.475576	2.77862											TRUE	0.0406043	TRUE	3	16	1	83.2114				Y	N	N	N	N
D4	Colo201-A	TAP1	UNKNOWN	SYBR	None				19.7664	19.7486	0.0529621	1.29745					-0.880486	1.84099	0.880486	1.19094	0.381593	0.016255	TRUE	0.0406043	TRUE	3	9	1	83.3605				N	N	N	N	N
D5	Colo201-A	TAP1	UNKNOWN	SYBR	None				19.7904	19.7486	0.0529621	1.21227					-1.07537	2.10726	1.07537				TRUE	0.0406043	TRUE	3	13	1	83.3591				Y	N	N	N	N
D6	Colo201-A	TAP1	UNKNOWN	SYBR	None				19.6891	19.7486	0.0529621	1.16167					-1.61695	3.06727	1.61695				TRUE	0.0406043	TRUE	3	14	1	83.3591				Y	N	N	N	N
D7	Normal Colon	TAP1	UNKNOWN	SYBR	None				19.3186	19.1596	0.183481	-1.39198											TRUE	0.0406043	TRUE	3	16	1	83.0668				N	N	N	N	N
D8	Normal Colon	TAP1	UNKNOWN	SYBR	None				18.9588	19.1596	0.183481	-1.99976											TRUE	0.0406043	TRUE	3	16	1	83.0668				Y	N	N	N	N
D9	Normal Colon	TAP1	UNKNOWN	SYBR	None				19.2014	19.1596	0.183481	-1.72045											TRUE	0.0406043	TRUE	3	16	1	83.0678				Y	N	N	N	N
D10	H20	TAP1	UNKNOWN	SYBR	None				36.0451	36.6012	0.786462												TRUE	0.0406043	TRUE	3	33	1	70.0945				N	Y	N	N	N
D11	H20	TAP1	UNKNOWN	SYBR	None				37.1573	36.6012	0.786462												TRUE	0.0406043	TRUE	3	34	1	70.0942				N	Y	N	N	N
D12	H20	TAP1	UNKNOWN	SYBR	None				Undetermined	36.6012	0.786462												TRUE	0.0406043	TRUE	3	35	1	81.8735	74.8656	86.1975		N	N	N	N	Y
E1	DLD1-M	GAPDH	UNKNOWN	SYBR	None	1	0.592676	1.68726	19.9999	20.0013	0.0216787		-0.24076	0.271817			0						TRUE	3.0491	TRUE	3	11	1	77.6967				Y	N	N	N	N
E2	DLD1-M	GAPDH	UNKNOWN	SYBR	None	1	0.592676	1.68726	19.9804	20.0013	0.0216787		-0.24076	0.271817			0						TRUE	3.0491	TRUE	3	11	1	77.6967				Y	N	N	N	N
E3	DLD1-M	GAPDH	UNKNOWN	SYBR	None	1	0.592676	1.68726	20.0237	20.0013	0.0216787		-0.24076	0.271817			0						TRUE	3.0491	TRUE	3	11	1	77.8417				Y	N	N	N	N
E4	DLD1-A	GAPDH	UNKNOWN	SYBR	None	0.791783	0.622204	1.00758	20.6356	20.5306	0.09235		0.0960636	0.125238			0.336824						TRUE	3.0491	TRUE	3	12	1	77.8417				Y	N	N	N	N
E5	DLD1-A	GAPDH	UNKNOWN	SYBR	None	0.791783	0.622204	1.00758	20.4939	20.5306	0.09235		0.0960636	0.125238			0.336824						TRUE	3.0491	TRUE	3	13	1	77.8417				Y	N	N	N	N
E6	DLD1-A	GAPDH	UNKNOWN	SYBR	None	0.791783	0.622204	1.00758	20.4622	20.5306	0.09235		0.0960636	0.125238			0.336824						TRUE	3.0491	TRUE	3	12	1	77.8417				Y	N	Y	N	N
E7	Lovo-M	GAPDH	UNKNOWN	SYBR	None	1.09729	0.607316	1.98257	19.5063	19.4964	0.0320199		-0.374706	0.307381			-0.133946						TRUE	3.0491	TRUE	3	11	1	77.6989				Y	N	Y	N	N
E8	Lovo-M	GAPDH	UNKNOWN	SYBR	None	1.09729	0.607316	1.98257	19.4606	19.4964	0.0320199		-0.374706	0.307381			-0.133946						TRUE	3.0491	TRUE	3	11	1	77.6989				Y	N	N	N	N
E9	Lovo-M	GAPDH	UNKNOWN	SYBR	None	1.09729	0.607316	1.98257	19.5224	19.4964	0.0320199		-0.374706	0.307381			-0.133946						TRUE	3.0491	TRUE	3	12	1	77.6995				Y	N	N	N	N
E10	Lovo-A	GAPDH	UNKNOWN	SYBR	None	0.694999	0.460576	1.04874	19.5523	19.7603	0.189058		0.284156	0.213789			0.524916						TRUE	3.0491	TRUE	3	11	1	77.6995				Y	N	N	N	N
E11	Lovo-A	GAPDH	UNKNOWN	SYBR	None	0.694999	0.460576	1.04874	19.8067	19.7603	0.189058		0.284156	0.213789			0.524916						TRUE	3.0491	TRUE	3	10	1	77.6985				Y	N	N	N	N
E12	Lovo-A	GAPDH	UNKNOWN	SYBR	None	0.694999	0.460576	1.04874	19.9218	19.7603	0.189058		0.284156	0.213789			0.524916						TRUE	3.0491	TRUE	3	11	1	77.6985				N	N	N	N	N
F1	HCT116-M	GAPDH	UNKNOWN	SYBR	None	2.54086	1.49107	4.32974	19.0327	19.0953	0.056907		-1.58607	0.276961			-1.34531						TRUE	3.0491	TRUE	3	10	1	77.6967				Y	N	N	N	N
F2	HCT116-M	GAPDH	UNKNOWN	SYBR	None	2.54086	1.49107	4.32974	19.1439	19.0953	0.056907		-1.58607	0.276961			-1.34531						TRUE	3.0491	TRUE	3	11	1	77.6967				Y	N	N	N	N
F3	HCT116-M	GAPDH	UNKNOWN	SYBR	None	2.54086	1.49107	4.32974	19.1092	19.0953	0.056907		-1.58607	0.276961			-1.34531						TRUE	3.0491	TRUE	3	6	1	77.8417				Y	N	N	N	N
F4	HCT116-A	GAPDH	UNKNOWN	SYBR	None	2.36315	1.04826	5.3274	18.903	18.9211	0.0399113		-1.48147	0.422382			-1.24071						TRUE	3.0491	TRUE	3	9	1	77.8417				Y	N	N	N	N
F5	HCT116-A	GAPDH	UNKNOWN	SYBR	None	2.36315	1.04826	5.3274	18.8934	18.9211	0.0399113		-1.48147	0.422382			-1.24071						TRUE	3.0491	TRUE	3	10	1	77.9908				Y	N	N	N	N
F6	HCT116-A	GAPDH	UNKNOWN	SYBR	None	2.36315	1.04826	5.3274	18.9668	18.9211	0.0399113		-1.48147	0.422382			-1.24071						TRUE	3.0491	TRUE	3	9	1	77.8417				Y	N	N	N	N
F7	Colo320-M	GAPDH	UNKNOWN	SYBR	None	7.41257	5.01901	10.9476	19.6758	19.8169	0.178702		-3.13073	0.202623			-2.88997						TRUE	3.0491	TRUE	3	11	1	77.6989				Y	N	Y	N	N
F8	Colo320-M	GAPDH	UNKNOWN	SYBR	None	7.41257	5.01901	10.9476	20.0178	19.8169	0.178702		-3.13073	0.202623			-2.88997						TRUE	3.0491	TRUE	3	11	1	77.6989				Y	N	N	N	N
F9	Colo320-M	GAPDH	UNKNOWN	SYBR	None	7.41257	5.01901	10.9476	19.757	19.8169	0.178702		-3.13073	0.202623			-2.88997						TRUE	3.0491	TRUE	3	11	1	77.6995				Y	N	N	N	N
F10	Colo320-A	GAPDH	UNKNOWN	SYBR	None	1.33832	0.671509	2.66727	19.1987	19.2978	0.150526		-0.66118	0.358351			-0.42042						TRUE	3.0491	TRUE	3	9	1	77.8486				Y	N	N	N	N
F11	Colo320-A	GAPDH	UNKNOWN	SYBR	None	1.33832	0.671509	2.66727	19.2237	19.2978	0.150526		-0.66118	0.358351			-0.42042						TRUE	3.0491	TRUE	3	10	1	77.6985				Y	N	Y	N	N
F12	Colo320-A	GAPDH	UNKNOWN	SYBR	None	1.33832	0.671509	2.66727	19.471	19.2978	0.150526		-0.66118	0.358351			-0.42042						TRUE	3.0491	TRUE	3	11	1	77.6985				Y	N	N	N	N
G1	Caco2-M	GAPDH	UNKNOWN	SYBR	None	163.217	109.984	242.214	18.7246	18.6729	0.044754		-7.5914	0.205116			-7.35064						TRUE	3.0491	TRUE	3	11	1	77.8458				Y	N	N	N	N
G2	Caco2-M	GAPDH	UNKNOWN	SYBR	None	163.217	109.984	242.214	18.6476	18.6729	0.044754		-7.5914	0.205116			-7.35064						TRUE	3.0491	TRUE	3	10	1	77.8458				Y	N	N	N	N
G3	Caco2-M	GAPDH	UNKNOWN	SYBR	None	163.217	109.984	242.214	18.6465	18.6729	0.044754		-7.5914	0.205116			-7.35064						TRUE	3.0491	TRUE	3	10	1	77.8417				Y	N	Y	N	N
G4	Caco2-A	GAPDH	UNKNOWN	SYBR	None	62.1949	28.6711	134.917	18.0965	18.0258	0.0665883		-6.19949	0.402385			-5.95872						TRUE	3.0491	TRUE	3	9	1	77.8417				Y	N	N	N	N
G5	Caco2-A	GAPDH	UNKNOWN	SYBR	None	62.1949	28.6711	134.917	18.0165	18.0258	0.0665883		-6.19949	0.402385			-5.95872						TRUE	3.0491	TRUE	3	9	1	77.9908				Y	N	N	N	N
G6	Caco2-A	GAPDH	UNKNOWN	SYBR	None	62.1949	28.6711	134.917	17.9643	18.0258	0.0665883		-6.19949	0.402385			-5.95872						TRUE	3.0491	TRUE	3	9	1	77.9908				Y	N	N	N	N
G7	SW620-M	GAPDH	UNKNOWN	SYBR	None	3.64706	2.43036	5.47286	17.9161	17.9946	0.100298		-2.10749	0.210903			-1.86673						TRUE	3.0491	TRUE	3	9	1	77.848				Y	N	Y	N	N
G8	SW620-M	GAPDH	UNKNOWN	SYBR	None	3.64706	2.43036	5.47286	17.9603	17.9946	0.100298		-2.10749	0.210903			-1.86673						TRUE	3.0491	TRUE	3	9	1	77.848				Y	N	N	N	N
G9	SW620-M	GAPDH	UNKNOWN	SYBR	None	3.64706	2.43036	5.47286	18.1076	17.9946	0.100298		-2.10749	0.210903			-1.86673						TRUE	3.0491	TRUE	3	6	1	77.9977				Y	N	N	N	N
G10	SW620-A	GAPDH	UNKNOWN	SYBR	None	3.13191	1.58638	6.18314	17.926	17.9865	0.0661831		-1.8878	0.353437			-1.64704						TRUE	3.0491	TRUE	3	9	1	77.8486				Y	N	N	N	N
G11	SW620-A	GAPDH	UNKNOWN	SYBR	None	3.13191	1.58638	6.18314	17.9764	17.9865	0.0661831		-1.8878	0.353437			-1.64704						TRUE	3.0491	TRUE	3	9	1	77.6985				Y	N	N	N	N
G12	SW620-A	GAPDH	UNKNOWN	SYBR	None	3.13191	1.58638	6.18314	18.0572	17.9865	0.0661831		-1.8878	0.353437			-1.64704						TRUE	3.0491	TRUE	3	9	1	77.6985				Y	N	N	N	N
H1	Colo201-M	GAPDH	UNKNOWN	SYBR	None	4.51263	2.55383	7.97385	18.2947	18.5136	0.190638		-2.41473	0.295813			-2.17397						TRUE	3.0491	TRUE	1	2	1	77.8458				Y	N	N	N	N
H2	Colo201-M	GAPDH	UNKNOWN	SYBR	None	4.51263	2.55383	7.97385	18.6032	18.5136	0.190638		-2.41473	0.295813			-2.17397						TRUE	3.0491	TRUE	3	7	1	77.8458				Y	N	N	N	N
H3	Colo201-M	GAPDH	UNKNOWN	SYBR	None	4.51263	2.55383	7.97385	18.6429	18.5136	0.190638		-2.41473	0.295813			-2.17397						TRUE	3.0491	TRUE	3	9	1	77.9908				Y	N	N	N	N
H4	Colo201-A	GAPDH	UNKNOWN	SYBR	None	1.97662	1.81642	2.15095	18.469	18.5248	0.0546045		-1.22379	0.043919			-0.983035						TRUE	3.0491	TRUE	3	8	1	77.9908				Y	N	N	N	N
H5	Colo201-A	GAPDH	UNKNOWN	SYBR	None	1.97662	1.81642	2.15095	18.5781	18.5248	0.0546045		-1.22379	0.043919			-0.983035						TRUE	3.0491	TRUE	3	8	1	78.1399				Y	N	N	N	N
H6	Colo201-A	GAPDH	UNKNOWN	SYBR	None	1.97662	1.81642	2.15095	18.5274	18.5248	0.0546045		-1.22379	0.043919			-0.983035						TRUE	3.0491	TRUE	3	8	1	77.9908				Y	N	N	N	N
H7	Normal Colon	GAPDH	UNKNOWN	SYBR	None	0.259746	0.201817	0.334304	20.7106	20.8637	0.133845		1.70406	0.131123			1.94482						TRUE	3.0491	TRUE	3	12	1	77.848				Y	N	N	N	N
H8	Normal Colon	GAPDH	UNKNOWN	SYBR	None	0.259746	0.201817	0.334304	20.9586	20.8637	0.133845		1.70406	0.131123			1.94482						TRUE	3.0491	TRUE	3	12	1	77.848				Y	N	N	N	N
H9	Normal Colon	GAPDH	UNKNOWN	SYBR	None	0.259746	0.201817	0.334304	20.9218	20.8637	0.133845		1.70406	0.131123			1.94482						TRUE	3.0491	TRUE	3	12	1	77.9977				Y	N	N	N	N
H10	H20	GAPDH	UNKNOWN	SYBR	None				Undetermined														TRUE	3.0491	TRUE	3	35	1	75.9101	62.0421	92.6113		N	N	N	N	Y
H11	H20	GAPDH	UNKNOWN	SYBR	None				Undetermined														TRUE	3.0491	TRUE	3	39	1	61.7443	84.1101			N	N	N	Y	Y
H12	H20	GAPDH	UNKNOWN	SYBR	None				Undetermined														TRUE	3.0491	TRUE	3	39	1	91.2671	86.943			N	N	N	Y	Y

## Sheet: Processed data TAP1
Sample Name	Cт	stdev Ct	delta ct (GOI-average GAPDH)	average column D	stdev (goi+gapdh)/2	delta delta Ct (column D-Colon)	Average column G	fold change (2^-(column)	delta delta CT (aza-mock)	Average	fold change2^-(column J)	average column l	one-tailed correlated t-test	log2 column l	average column o	one-tailed correlated t-test
DLD1-M	20.781	0.470301	0.779627	0.24076	0.24599	-2.48369	-1.94482	3.84991	0	0	1	1		0	0		mock
DLD1-M	19.9143		-0.0869783			-1.61709	0.00131081				1						aza
DLD1-M	20.031		0.0296313			-1.7337					1						DLD1
DLD1-A	20.2824	0.196278	-0.248127	-0.0960636	0.144314	-1.45594	-1.608	3.04829	-0.488887	-0.336824	1.40336	1.27061	0.0533735	0.488887	0.336824	0.0485655	Lovo
DLD1-A	20.365		-0.165575		0.0481048	-1.53849			-0.406335		1.32531			0.406335			HCT116
DLD1-A	20.6561		0.125511			-1.82958			-0.115249		1.08316			0.115249			Colo320
Lovo-M	19.8736	0.531436	0.377179	0.374706	0.281728	-2.08124	-2.07877	4.22447	0	0	1	1		0	0		CaCO2
Lovo-M	20.4013		0.904902			-2.60897	0.0015268										SW620
Lovo-M	19.3385		-0.157962			-1.5461											Colo201
Lovo-A	19.1532	0.318393	-0.607107	-0.284156	0.253726	-1.09696	-1.41991	2.67568	-0.981813	-0.658862	1.97495	1.60466	0.0488475	0.981813	0.658862	0.034969	HT-29
Lovo-A	19.4854		-0.274836		0.0845752	-1.42923			-0.649542		1.56867			0.649542			normal colon
Lovo-A	19.7897		0.0294743			-1.73354			-0.345232		1.27036			0.345232
HCT116-M	20.6458	0.476322	1.55053	1.58607	0.266615	-3.25459	-3.29014	9.78206	0	0	1	1		0	0		ht29 data
HCT116-M	20.2238		1.12852			-2.83259	0.000183197										-2.72163	delta ct
HCT116-M	21.1745		2.07917			-3.78324											0.000240952	ttest
HCT116-A	19.8194	0.730498	0.898307	1.48147	0.385204	-2.60237	-3.18554	9.09791	-0.687768	-0.104603	1.61079	1.16219	0.318769	0.687768	0.104603	0.412961	0.228026	stdev
HCT116-A	21.2219		2.30085		0.128401	-4.00491			0.714773		0.609301			-0.714773			0.749891	aza over mock
HCT116-A	20.1663		1.24526			-2.94932			-0.340815		1.26647			0.340815			0.0086585	ttest
Colo320-M	23.2954	0.302049	3.47856	3.13073	0.240376	-5.18262	-4.8348	28.5377	0	0	1	1		0	0		0.0255381	stdev
Colo320-M	22.796		2.9791			-4.68317	9.40468e-06
Colo320-M	22.7514		2.93454			-4.6386
Colo320-A	20.1353	0.602153	0.837502	0.66118	0.37634	-2.54157	-2.36524	5.1524	-2.29323	-2.46955	4.90153	5.88328	0.0410795	2.29323	2.46955	0.009633
Colo320-A	19.2884		-0.00945028		0.125447	-1.69461			-3.14018		8.81637			3.14018
Colo320-A	20.4533		1.15549			-2.85955			-1.97524		3.93195			1.97524
Caco2-M	26.4048	0.352442	7.73188	7.5914	0.198598	-9.43594	-9.29547	628.369	0	0	1	1		0	0
Caco2-M	25.8633		7.19039			-8.89445	1.10838e-06
Caco2-M	26.5248		7.85195			-9.55601
Caco2-A	25.0252	0.693762	6.9994	6.19949	0.380175	-8.70346	-7.90355	239.445	-0.592006	-1.39192	1.50734	2.81166	0.054681	0.592006	1.39192	0.036788
Caco2-A	23.8629		5.83709		0.126725	-7.54115			-1.75431		3.37366			1.75431
Caco2-A	23.7878		5.76197			-7.46603			-1.82944		3.55398			1.82944
SW620-M	20.3666	0.351256	2.37199	2.10749	0.225777	-4.07605	-3.81156	14.0408	0	0	1	1		0	0
SW620-M	19.7036		1.70895			-3.41302	3.80333e-05
SW620-M	20.2362		2.24154			-3.9456
SW620-A	20.4902	0.608583	2.50369	1.8878	0.337383	-4.20775	-3.59186	12.0576	0.396196	-0.219692	0.759859	1.23423	0.253817	-0.396196	0.219692	0.296537
SW620-A	19.8594		1.87292		0.112461	-3.57698			-0.234577		1.17656			0.234577
SW620-A	19.2733		1.2868			-2.99086			-0.820696		1.76626			0.820696
Colo201-M	20.4726	0.475576	1.959	2.41473	0.333107	-3.66306	-4.11879	17.3732	0	0	1	1		0	0
Colo201-M	20.8909		2.37726			-4.08132	7.56073e-05
Colo201-M	21.4215		2.90793			-4.612
Colo201-A	19.7664	0.0529621	1.24161	1.22379	0.0529621	-2.94567	-2.92786	7.6098	-1.17312	-1.19094	2.25499	2.28404	0.000721	1.17312	1.19094	0.0003295
Colo201-A	19.7904		1.26555		0.017654	-2.96962			-1.14918		2.21788			1.14918
Colo201-A	19.6891		1.16422			-2.86829			-1.25051		2.37925			1.25051
Normal Colon	19.3186	0.183481	-1.54507	-1.70406	0.183481	-0.158995	-7.40149e-17	1
Normal Colon	18.9588		-1.90483			0.200765
Normal Colon	19.2014		-1.66229			-0.0417697
H20	36.0451	0.786462	#VALUE!
H20	37.1573		#VALUE!
H20	Undetermined		#VALUE!
DLD1-M	19.9999	0.0216787	average
DLD1-M	19.9804
DLD1-M	20.0237		20.0013
DLD1-A	20.6356	0.09235
DLD1-A	20.4939
DLD1-A	20.4622		20.5306
Lovo-M	19.5063	0.0320199
Lovo-M	19.4606
Lovo-M	19.5224		19.4964
Lovo-A	19.5523	0.189058
Lovo-A	19.8067
Lovo-A	19.9218		19.7603
HCT116-M	19.0327	0.056907
HCT116-M	19.1439
HCT116-M	19.1092		19.0953
HCT116-A	18.903	0.0399113
HCT116-A	18.8934
HCT116-A	18.9668		18.9211
Colo320-M	19.6758	0.178702
Colo320-M	20.0178
Colo320-M	19.757		19.8169
Colo320-A	19.1987	0.150526
Colo320-A	19.2237
Colo320-A	19.471		19.2978
Caco2-M	18.7246	0.044754
Caco2-M	18.6476
Caco2-M	18.6465		18.6729
Caco2-A	18.0965	0.0665883
Caco2-A	18.0165
Caco2-A	17.9643		18.0258
SW620-M	17.9161	0.100298
SW620-M	17.9603
SW620-M	18.1076		17.9946
SW620-A	17.926	0.0661831
SW620-A	17.9764
SW620-A	18.0572		17.9865
Colo201-M	18.2947	0.190638
Colo201-M	18.6032
Colo201-M	18.6429		18.5136
Colo201-A	18.469	0.0546045
Colo201-A	18.5781
Colo201-A	18.5274		18.5248
Normal Colon	20.7106	0.133845
Normal Colon	20.9586
Normal Colon	20.9218		20.8637
H20	Undetermined	#DIV/0!
H20	Undetermined
H20	Undetermined
Singleplex
B2M(2)
95.0
DLD1-M
