# Supplementary material for: Correction: Inhibiting DNA methylation activates cancer testis antigens and expression of the antigen processing and presentation machinery in colon and ovarian cancer cells
Source: PLoS One. 2020 Dec 10;15(12):e0243944. doi: 10.1371/journal.pone.0243944 (PMC7728177; doi:10.1371/journal.pone.0243944)
Supplement: S1 Data — (ZIP) [file pone.0243944.s001.zip › Figure 1G and Figure 2G - raw and processed data.xls]

## Sheet: Raw data
Well	Sample Name	Target Name	Task	Reporter	Quencher	RQ	RQ Min	RQ Max	Cт	Cт Mean	Cт SD	ΔCт	ΔCт Mean	ΔCт SE	HK Control ΔCт Mean	HK Control ΔCт SE	ΔΔCт	Automatic Ct Threshold	Ct Threshold	Automatic Baseline	Baseline Start	Baseline End	Efficiency	Tm1	Tm2	Tm3	Comments	BADROX	NOAMP	NOISE	SPIKE	OUTLIERRG	EXPFAIL	MTP
A1	DLD1-M	TAPBP	UNKNOWN	SYBR	None				23.5972	23.4438	0.135828							TRUE	3.70878	TRUE	3	14	1	84.7011				N	N	N	N	N	N	N
A2	DLD1-M	TAPBP	UNKNOWN	SYBR	None				23.3957	23.4438	0.135828							TRUE	3.70878	TRUE	3	13	1	84.7011				N	N	N	N	N	N	N
A3	DLD1-M	TAPBP	UNKNOWN	SYBR	None				23.3386	23.4438	0.135828							TRUE	3.70878	TRUE	3	13	1	84.8502				N	N	N	N	N	N	N
A4	DLD1-A	TAPBP	UNKNOWN	SYBR	None				23.2551	23.0774	0.194893							TRUE	3.70878	TRUE	3	13	1	84.8502				N	N	N	N	N	N	N
A5	DLD1-A	TAPBP	UNKNOWN	SYBR	None				22.869	23.0774	0.194893							TRUE	3.70878	TRUE	3	12	1	84.8495				Y	N	N	N	N	N	N
A6	DLD1-A	TAPBP	UNKNOWN	SYBR	None				23.108	23.0774	0.194893							TRUE	3.70878	TRUE	3	12	1	84.8495				N	N	N	N	N	N	N
A7	Lovo-M	TAPBP	UNKNOWN	SYBR	None				23.8962	24.0149	0.203798							TRUE	3.70878	TRUE	3	13	1	84.5562				Y	N	N	N	N	N	N
A8	Lovo-M	TAPBP	UNKNOWN	SYBR	None				23.8982	24.0149	0.203798							TRUE	3.70878	TRUE	3	13	1	84.5562				Y	N	N	N	N	N	N
A9	Lovo-M	TAPBP	UNKNOWN	SYBR	None				24.2502	24.0149	0.203798							TRUE	3.70878	TRUE	3	14	1	84.5591				N	N	N	N	N	N	N
A10	Lovo-A	TAPBP	UNKNOWN	SYBR	None				23.5699	23.3607	0.18443							TRUE	3.70878	TRUE	3	14	1	84.5591				Y	N	N	N	N	N	N
A11	Lovo-A	TAPBP	UNKNOWN	SYBR	None				23.2903	23.3607	0.18443							TRUE	3.70878	TRUE	3	14	1	84.7051				Y	N	N	N	N	N	N
A12	Lovo-A	TAPBP	UNKNOWN	SYBR	None				23.2217	23.3607	0.18443							TRUE	3.70878	TRUE	3	15	1	84.7051				Y	N	N	N	N	N	N
B1	HCT116-M	TAPBP	UNKNOWN	SYBR	None				24.3957	24.3564	0.11888							TRUE	3.70878	TRUE	3	14	1	84.7011				N	N	N	N	N	N	N
B2	HCT116-M	TAPBP	UNKNOWN	SYBR	None				24.4506	24.3564	0.11888							TRUE	3.70878	TRUE	3	14	1	84.7011				Y	N	N	N	N	N	N
B3	HCT116-M	TAPBP	UNKNOWN	SYBR	None				24.2228	24.3564	0.11888							TRUE	3.70878	TRUE	3	14	1	84.701				Y	N	N	N	N	N	N
B4	HCT116-A	TAPBP	UNKNOWN	SYBR	None				24.4024	24.2501	0.150011							TRUE	3.70878	TRUE	3	14	1	84.701				Y	N	N	N	N	N	N
B5	HCT116-A	TAPBP	UNKNOWN	SYBR	None				24.2453	24.2501	0.150011							TRUE	3.70878	TRUE	3	15	1	84.7004				Y	N	N	N	N	N	N
B6	HCT116-A	TAPBP	UNKNOWN	SYBR	None				24.1025	24.2501	0.150011							TRUE	3.70878	TRUE	3	14	1	84.8495				Y	N	N	N	N	N	N
B7	Colo320-M	TAPBP	UNKNOWN	SYBR	None				24.579	24.5934	0.0463288							TRUE	3.70878	TRUE	3	14	1	84.5562				Y	N	N	N	N	N	N
B8	Colo320-M	TAPBP	UNKNOWN	SYBR	None				24.6452	24.5934	0.0463288							TRUE	3.70878	TRUE	3	14	1	84.5562				Y	N	N	N	N	N	N
B9	Colo320-M	TAPBP	UNKNOWN	SYBR	None				24.556	24.5934	0.0463288							TRUE	3.70878	TRUE	3	12	1	84.5591				Y	N	N	N	N	N	N
B10	Colo320-A	TAPBP	UNKNOWN	SYBR	None				23.818	23.8353	0.0218428							TRUE	3.70878	TRUE	3	13	1	84.5591				Y	N	N	N	N	N	N
B11	Colo320-A	TAPBP	UNKNOWN	SYBR	None				23.828	23.8353	0.0218428							TRUE	3.70878	TRUE	3	11	1	84.7051				Y	N	N	N	N	N	N
B12	Colo320-A	TAPBP	UNKNOWN	SYBR	None				23.8599	23.8353	0.0218428							TRUE	3.70878	TRUE	3	14	1	84.7051				Y	N	N	N	N	N	N
C1	Caco2-M	TAPBP	UNKNOWN	SYBR	None				26.5953	26.6941	0.0878449							TRUE	3.70878	TRUE	3	17	1	84.552				Y	N	N	N	N	N	N
C2	Caco2-M	TAPBP	UNKNOWN	SYBR	None				26.7237	26.6941	0.0878449							TRUE	3.70878	TRUE	3	18	1	84.552				N	N	N	N	N	N	N
C3	Caco2-M	TAPBP	UNKNOWN	SYBR	None				26.7634	26.6941	0.0878449							TRUE	3.70878	TRUE	3	17	1	84.701				N	N	N	N	N	N	N
C4	Caco2-A	TAPBP	UNKNOWN	SYBR	None				25.6865	25.7844	0.130103							TRUE	3.70878	TRUE	3	15	1	84.701				N	N	N	N	N	N	N
C5	Caco2-A	TAPBP	UNKNOWN	SYBR	None				25.932	25.7844	0.130103							TRUE	3.70878	TRUE	3	17	1	84.7004				N	N	N	N	N	N	N
C6	Caco2-A	TAPBP	UNKNOWN	SYBR	None				25.7346	25.7844	0.130103							TRUE	3.70878	TRUE	3	17	1	84.7004				Y	N	N	N	N	N	N
C7	SW620-M	TAPBP	UNKNOWN	SYBR	None				24.1753	24.38	0.226113							TRUE	3.70878	TRUE	3	15	1	84.4071				Y	N	N	Y	N	N	N
C8	SW620-M	TAPBP	UNKNOWN	SYBR	None				24.3421	24.38	0.226113							TRUE	3.70878	TRUE	3	14	1	84.5562				Y	N	N	N	N	N	N
C9	SW620-M	TAPBP	UNKNOWN	SYBR	None				24.6227	24.38	0.226113							TRUE	3.70878	TRUE	3	15	1	84.5591				Y	N	N	N	N	N	N
C10	SW620-A	TAPBP	UNKNOWN	SYBR	None				23.8333	23.862	0.0917792							TRUE	3.70878	TRUE	3	13	1	84.5591				Y	N	N	N	N	N	N
C11	SW620-A	TAPBP	UNKNOWN	SYBR	None				23.788	23.862	0.0917792							TRUE	3.70878	TRUE	3	13	1	84.7051				Y	N	N	N	N	N	N
C12	SW620-A	TAPBP	UNKNOWN	SYBR	None				23.9647	23.862	0.0917792							TRUE	3.70878	TRUE	3	12	1	84.7051				Y	N	N	N	N	N	N
D1	Colo201-M	TAPBP	UNKNOWN	SYBR	None				24.3106	24.1537	0.140835							TRUE	3.70878	TRUE	3	15	1	84.552				Y	N	N	N	N	N	N
D2	Colo201-M	TAPBP	UNKNOWN	SYBR	None				24.0383	24.1537	0.140835							TRUE	3.70878	TRUE	3	15	1	84.552				Y	N	N	N	N	N	N
D3	Colo201-M	TAPBP	UNKNOWN	SYBR	None				24.1121	24.1537	0.140835							TRUE	3.70878	TRUE	3	14	1	84.701				Y	N	N	N	N	N	N
D4	Colo201-A	TAPBP	UNKNOWN	SYBR	None				23.8373	23.6929	0.202057							TRUE	3.70878	TRUE	3	14	1	84.701				N	N	N	N	N	N	N
D5	Colo201-A	TAPBP	UNKNOWN	SYBR	None				23.7795	23.6929	0.202057							TRUE	3.70878	TRUE	3	14	1	84.7004				Y	N	N	N	N	N	N
D6	Colo201-A	TAPBP	UNKNOWN	SYBR	None				23.462	23.6929	0.202057							TRUE	3.70878	TRUE	3	14	1	84.7004				Y	N	N	Y	N	N	N
D7	Normal Colon	TAPBP	UNKNOWN	SYBR	None				23.8369	24.1028	0.230262							TRUE	3.70878	TRUE	3	14	1	84.5562				N	N	N	Y	Y	N	N
D8	Normal Colon	TAPBP	UNKNOWN	SYBR	None				24.2327	24.1028	0.230262							TRUE	3.70878	TRUE	3	14	1	84.5562				Y	N	N	N	N	N	N
D9	Normal Colon	TAPBP	UNKNOWN	SYBR	None				24.2387	24.1028	0.230262							TRUE	3.70878	TRUE	3	15	1	84.5591				Y	N	N	N	N	N	N
D10	H20	TAPBP	UNKNOWN	SYBR	None				Undetermined									TRUE	3.70878	TRUE	3	39	1	61.7403				N	N	N	N	N	Y	N
D11	H20	TAPBP	UNKNOWN	SYBR	None				Undetermined									TRUE	3.70878	TRUE	3	39	1	61.8923	86.9416			N	Y	N	N	N	Y	Y
D12	H20	TAPBP	UNKNOWN	SYBR	None				Undetermined									TRUE	3.70878	TRUE	3	39	1	61.8923	88.4327			N	N	N	N	N	Y	Y
E1	DLD1-M	GAPDH	UNKNOWN	SYBR	None	1	0.852506	1.17301	14.5124	14.4586	0.0466613		-8.98526	0.0829186			0	TRUE	0.111005	TRUE	3	10	1	77.8406				Y	N	N	N	N	N	N
E2	DLD1-M	GAPDH	UNKNOWN	SYBR	None	1	0.852506	1.17301	14.4294	14.4586	0.0466613		-8.98526	0.0829186			0	TRUE	0.111005	TRUE	3	8	1	77.8406				Y	N	N	Y	N	N	N
E3	DLD1-M	GAPDH	UNKNOWN	SYBR	None	1	0.852506	1.17301	14.4339	14.4586	0.0466613		-8.98526	0.0829186			0	TRUE	0.111005	TRUE	3	9	1	77.9881				Y	N	N	N	N	N	N
E4	DLD1-A	GAPDH	UNKNOWN	SYBR	None	0.839733	0.63366	1.11282	14.524	14.3441	0.161978		-8.73326	0.14631			0.251997	TRUE	0.111005	TRUE	3	8	1	77.9881				Y	N	N	N	N	N	N
E5	DLD1-A	GAPDH	UNKNOWN	SYBR	None	0.839733	0.63366	1.11282	14.2984	14.3441	0.161978		-8.73326	0.14631			0.251997	TRUE	0.111005	TRUE	3	10	1	77.988				Y	N	N	N	N	N	N
E6	DLD1-A	GAPDH	UNKNOWN	SYBR	None	0.839733	0.63366	1.11282	14.2099	14.3441	0.161978		-8.73326	0.14631			0.251997	TRUE	0.111005	TRUE	3	10	1	77.988				Y	N	N	Y	N	N	N
E7	Lovo-M	GAPDH	UNKNOWN	SYBR	None	2.49386	1.9672	3.16152	13.7513	13.7113	0.0636342		-10.3036	0.123265			-1.31838	TRUE	0.111005	TRUE	3	9	1	77.8453	65.7657			Y	N	Y	Y	N	N	Y
E8	Lovo-M	GAPDH	UNKNOWN	SYBR	None	2.49386	1.9672	3.16152	13.6379	13.7113	0.0636342		-10.3036	0.123265			-1.31838	TRUE	0.111005	TRUE	3	8	1	77.8453				Y	N	N	N	N	N	N
E9	Lovo-M	GAPDH	UNKNOWN	SYBR	None	2.49386	1.9672	3.16152	13.7446	13.7113	0.0636342		-10.3036	0.123265			-1.31838	TRUE	0.111005	TRUE	3	8	1	77.8477				Y	N	N	N	N	N	N
E10	Lovo-A	GAPDH	UNKNOWN	SYBR	None	1.30117	0.949857	1.78243	13.859	13.9956	0.214968		-9.36507	0.163529			-0.379812	TRUE	0.111005	TRUE	3	9	1	77.8477				Y	N	N	N	N	N	N
E11	Lovo-A	GAPDH	UNKNOWN	SYBR	None	1.30117	0.949857	1.78243	13.8844	13.9956	0.214968		-9.36507	0.163529			-0.379812	TRUE	0.111005	TRUE	3	10	1	77.6973				Y	N	N	N	N	N	N
E12	Lovo-A	GAPDH	UNKNOWN	SYBR	None	1.30117	0.949857	1.78243	14.2434	13.9956	0.214968		-9.36507	0.163529			-0.379812	TRUE	0.111005	TRUE	3	10	1	77.8464				N	N	N	N	N	N	N
F1	HCT116-M	GAPDH	UNKNOWN	SYBR	None	2.92762	2.40046	3.57056	13.7322	13.8214	0.133394		-10.535	0.103161			-1.54973	TRUE	0.111005	TRUE	3	8	1	77.8406				Y	N	N	N	N	N	N
F2	HCT116-M	GAPDH	UNKNOWN	SYBR	None	2.92762	2.40046	3.57056	13.9747	13.8214	0.133394		-10.535	0.103161			-1.54973	TRUE	0.111005	TRUE	3	10	1	77.8406				Y	N	N	N	N	N	N
F3	HCT116-M	GAPDH	UNKNOWN	SYBR	None	2.92762	2.40046	3.57056	13.7572	13.8214	0.133394		-10.535	0.103161			-1.54973	TRUE	0.111005	TRUE	3	9	1	77.9881				Y	N	N	N	N	N	N
F4	HCT116-A	GAPDH	UNKNOWN	SYBR	None	2.95219	2.1795	3.99881	13.6168	13.703	0.22822		-10.547	0.157679			-1.56179	TRUE	0.111005	TRUE	3	8	1	77.9881				Y	N	N	N	N	N	N
F5	HCT116-A	GAPDH	UNKNOWN	SYBR	None	2.95219	2.1795	3.99881	13.9618	13.703	0.22822		-10.547	0.157679			-1.56179	TRUE	0.111005	TRUE	3	9	1	77.988				Y	N	N	Y	N	N	N
F6	HCT116-A	GAPDH	UNKNOWN	SYBR	None	2.95219	2.1795	3.99881	13.5304	13.703	0.22822		-10.547	0.157679			-1.56179	TRUE	0.111005	TRUE	3	9	1	77.988				Y	N	N	N	N	N	N
F7	Colo320-M	GAPDH	UNKNOWN	SYBR	None	2.74782	2.29689	3.28726	14.1072	14.1499	0.15453		-10.4435	0.0931412			-1.45829	TRUE	0.111005	TRUE	3	9	1	77.8453				Y	N	N	Y	N	N	N
F8	Colo320-M	GAPDH	UNKNOWN	SYBR	None	2.74782	2.29689	3.28726	14.3212	14.1499	0.15453		-10.4435	0.0931412			-1.45829	TRUE	0.111005	TRUE	3	10	1	77.8453				Y	N	N	N	N	N	N
F9	Colo320-M	GAPDH	UNKNOWN	SYBR	None	2.74782	2.29689	3.28726	14.0211	14.1499	0.15453		-10.4435	0.0931412			-1.45829	TRUE	0.111005	TRUE	3	9	1	77.8477				Y	N	N	Y	N	N	N
F10	Colo320-A	GAPDH	UNKNOWN	SYBR	None	1.81216	1.44507	2.2725	13.9283	13.9923	0.202552		-9.84297	0.117622			-0.857713	TRUE	0.111005	TRUE	3	9	1	77.8477				Y	N	N	N	N	N	N
F11	Colo320-A	GAPDH	UNKNOWN	SYBR	None	1.81216	1.44507	2.2725	13.8295	13.9923	0.202552		-9.84297	0.117622			-0.857713	TRUE	0.111005	TRUE	3	10	1	77.6973				Y	N	N	N	N	N	N
F12	Colo320-A	GAPDH	UNKNOWN	SYBR	None	1.81216	1.44507	2.2725	14.2192	13.9923	0.202552		-9.84297	0.117622			-0.857713	TRUE	0.111005	TRUE	3	10	1	77.6973				Y	N	N	N	N	N	N
G1	Caco2-M	GAPDH	UNKNOWN	SYBR	None	21.327	19.2329	23.649	13.3213	13.2943	0.0305771		-13.3999	0.0537019			-4.41461	TRUE	0.111005	TRUE	3	9	1	77.8406				Y	N	N	N	N	N	N
G2	Caco2-M	GAPDH	UNKNOWN	SYBR	None	21.327	19.2329	23.649	13.3004	13.2943	0.0305771		-13.3999	0.0537019			-4.41461	TRUE	0.111005	TRUE	3	8	1	77.8406				Y	N	N	N	N	N	N
G3	Caco2-M	GAPDH	UNKNOWN	SYBR	None	21.327	19.2329	23.649	13.2611	13.2943	0.0305771		-13.3999	0.0537019			-4.41461	TRUE	0.111005	TRUE	3	9	1	77.9881				Y	N	N	Y	N	N	N
G4	Caco2-A	GAPDH	UNKNOWN	SYBR	None	11.4726	9.35526	14.069	13.417	13.279	0.129572		-12.5054	0.106012			-3.52011	TRUE	0.111005	TRUE	3	8	1	77.9881				Y	N	N	N	N	N	N
G5	Caco2-A	GAPDH	UNKNOWN	SYBR	None	11.4726	9.35526	14.069	13.1599	13.279	0.129572		-12.5054	0.106012			-3.52011	TRUE	0.111005	TRUE	3	9	1	77.988				Y	N	N	N	N	N	N
G6	Caco2-A	GAPDH	UNKNOWN	SYBR	None	11.4726	9.35526	14.069	13.2601	13.279	0.129572		-12.5054	0.106012			-3.52011	TRUE	0.111005	TRUE	3	8	1	77.988				Y	N	N	N	N	N	N
G7	SW620-M	GAPDH	UNKNOWN	SYBR	None	2.92738	2.21092	3.87603	13.7282	13.8452	0.11268		-10.5349	0.145858			-1.54961	TRUE	0.111005	TRUE	3	9	1	77.8453				Y	N	Y	Y	N	N	N
G8	SW620-M	GAPDH	UNKNOWN	SYBR	None	2.92738	2.21092	3.87603	13.8542	13.8452	0.11268		-10.5349	0.145858			-1.54961	TRUE	0.111005	TRUE	3	9	1	77.8453				Y	N	N	N	N	N	N
G9	SW620-M	GAPDH	UNKNOWN	SYBR	None	2.92738	2.21092	3.87603	13.953	13.8452	0.11268		-10.5349	0.145858			-1.54961	TRUE	0.111005	TRUE	3	10	1	77.9968				Y	N	N	N	N	N	N
G10	SW620-A	GAPDH	UNKNOWN	SYBR	None	2.30204	1.95569	2.70974	13.5749	13.6738	0.114511		-10.1882	0.0847272			-1.20291	TRUE	0.111005	TRUE	3	9	1	77.9968				Y	N	N	Y	N	N	N
G11	SW620-A	GAPDH	UNKNOWN	SYBR	None	2.30204	1.95569	2.70974	13.6473	13.6738	0.114511		-10.1882	0.0847272			-1.20291	TRUE	0.111005	TRUE	3	9	1	77.6973				Y	N	N	Y	N	N	N
G12	SW620-A	GAPDH	UNKNOWN	SYBR	None	2.30204	1.95569	2.70974	13.7993	13.6738	0.114511		-10.1882	0.0847272			-1.20291	TRUE	0.111005	TRUE	3	8	1	77.8464				Y	N	N	N	N	N	N
H1	Colo201-M	GAPDH	UNKNOWN	SYBR	None	1.22019	0.898965	1.65621	15.0053	14.8813	0.236166		-9.27237	0.158754			-0.287109	TRUE	0.111005	TRUE	3	10	1	77.8406				Y	N	N	N	N	N	N
H2	Colo201-M	GAPDH	UNKNOWN	SYBR	None	1.22019	0.898965	1.65621	14.609	14.8813	0.236166		-9.27237	0.158754			-0.287109	TRUE	0.111005	TRUE	3	8	1	77.8406				Y	N	N	N	N	N	N
H3	Colo201-M	GAPDH	UNKNOWN	SYBR	None	1.22019	0.898965	1.65621	15.0297	14.8813	0.236166		-9.27237	0.158754			-0.287109	TRUE	0.111005	TRUE	3	10	1	77.9881				Y	N	N	N	N	N	N
H4	Colo201-A	GAPDH	UNKNOWN	SYBR	None	0.685172	0.464134	1.01148	14.9559	15.2532	0.286458		-8.43979	0.20239			0.545462	TRUE	0.111005	TRUE	3	10	1	77.9881				Y	N	N	N	N	N	N
H5	Colo201-A	GAPDH	UNKNOWN	SYBR	None	0.685172	0.464134	1.01148	15.5274	15.2532	0.286458		-8.43979	0.20239			0.545462	TRUE	0.111005	TRUE	3	12	1	78.1371				Y	N	N	N	N	N	N
H6	Colo201-A	GAPDH	UNKNOWN	SYBR	None	0.685172	0.464134	1.01148	15.2761	15.2532	0.286458		-8.43979	0.20239			0.545462	TRUE	0.111005	TRUE	3	10	1	78.1371				Y	N	N	N	N	N	N
H7	Normal Colon	GAPDH	UNKNOWN	SYBR	None	0.205774	0.141446	0.299359	17.1953	17.3984	0.246584		-6.70439	0.194786			2.28087	TRUE	0.111005	TRUE	3	14	1	77.8453				Y	N	N	N	N	N	N
H8	Normal Colon	GAPDH	UNKNOWN	SYBR	None	0.205774	0.141446	0.299359	17.3271	17.3984	0.246584		-6.70439	0.194786			2.28087	TRUE	0.111005	TRUE	3	14	1	77.9944				Y	N	N	N	N	N	N
H9	Normal Colon	GAPDH	UNKNOWN	SYBR	None	0.205774	0.141446	0.299359	17.6727	17.3984	0.246584		-6.70439	0.194786			2.28087	TRUE	0.111005	TRUE	3	14	1	77.9968				Y	N	N	N	N	N	N
H10	H20	GAPDH	UNKNOWN	SYBR	None				Undetermined	37.1277								TRUE	0.111005	TRUE	3	39	1	62.3369	85.9013			N	N	N	N	N	Y	Y
H11	H20	GAPDH	UNKNOWN	SYBR	None				37.1277	37.1277								TRUE	0.111005	TRUE	3	33	1	76.6535				N	N	N	N	N	N	N
H12	H20	GAPDH	UNKNOWN	SYBR	None				Undetermined	37.1277								TRUE	0.111005	TRUE	3	39	1	61.8923	92.1602	87.9854		N	N	N	N	N	Y	Y

## Sheet: Processed data TAPBP
Sample Name	Cт	stdev Ct	delta ct (GOI-average GAPDH)	average column D	stdev (goi+gapdh)/2	delta delta Ct (column D-Colon)	Average column G	fold change (2^-(column)	delta delta CT (aza-mock)	Average	fold change2^-(column J)	average column l	one-tailed correlated t-test	log2 column l	average column o	one-tailed correlated t-test
DLD1-M	23.5972	0.135828	9.1386	8.98526	0.0912446	-2.43421	-2.28087	4.85969	0	0	1	1		0	0		mock
DLD1-M	23.3957		8.93712			-2.23273	6.10354e-05				1						aza								TAPBP
DLD1-M	23.3386		8.88005			-2.17566					1						DLD1							delta ct	-1.27269
DLD1-A	23.2551	0.194893	8.91101	8.73326	0.178435	-2.20662	-2.02887	4.08085	-0.0742432	-0.251997	1.05281	1.19818	0.085894	0.0742432	0.251997	0.077211	Lovo							t test	0.000510541
DLD1-A	22.869		8.52486		0.0446088	-1.82047			-0.460397		1.37592			0.460397			HCT116							stdev	0.138384
DLD1-A	23.108		8.76391			-2.05952			-0.221349		1.16582			0.221349			Colo320							aza over mock	0.233524
Lovo-M	23.8962	0.203798	10.185	10.3036	0.133716	-3.48057	-3.59925	12.1194	0	0	1	1		0	0		CaCO2							t test	0.0413015
Lovo-M	23.8982		10.187			-3.4826	1.74736e-05										SW620								0.0840597
Lovo-M	24.2502		10.539			-3.83457											Colo201							stdev	0.0210149
Lovo-A	23.5699	0.18443	9.57432	9.36507	0.199699	-2.86993	-2.66068	6.3233	-0.729319	-0.938567	1.65786	1.92686	0.010656	0.729319	0.938567	0.00632	HT-29
Lovo-A	23.2903		9.29473		0.0499247	-2.59034			-1.0089		2.01238			1.0089			normal colon
Lovo-A	23.2217		9.22616			-2.52177			-1.07748		2.11035			1.07748
HCT116-M	24.3957	0.11888	10.5743	10.535	0.126137	-3.86994	-3.8306	14.2274	0	0	1	1		0	0
HCT116-M	24.4506		10.6292			-3.92482	6.91102e-06
HCT116-M	24.2228		10.4014			-3.69703
HCT116-A	24.4024	0.150011	10.6994	10.547	0.189116	-3.995	-3.84265	14.3467	0.164406	0.0120564	0.892296	0.995249	0.471761	-0.164406	-0.0120564	0.4507435
HCT116-A	24.2453		10.5422		0.0472789	-3.83786			0.00726382		0.994978			-0.00726382
HCT116-A	24.1025		10.3995			-3.69509			-0.135501		1.09847			0.135501
Colo320-M	24.579	0.0463288	10.4291	10.4435	0.100429	-3.72476	-3.73915	13.3536	0	0	1	1		0	0
Colo320-M	24.6452		10.4954			-3.79097	5.14454e-06
Colo320-M	24.556		10.4061			-3.70173
Colo320-A	23.818	0.0218428	9.82569	9.84297	0.112197	-3.1213	-3.13858	8.80656	-0.617851	-0.600573	1.53459	1.51643	0.000327	0.617851	0.600573	0.0002205
Colo320-A	23.828		9.8357		0.0280494	-3.13131			-0.607845		1.52398			0.607845
Colo320-A	23.8599		9.86752			-3.16313			-0.576021		1.49073			0.576021
Caco2-M	26.5953	0.0878449	13.301	13.3999	0.059211	-6.59666	-6.69547	103.642	0	0	1	1		0	0
Caco2-M	26.7237		13.4294			-6.72504	6.10042e-07
Caco2-M	26.7634		13.4691			-6.76472
Caco2-A	25.6865	0.130103	12.4075	12.5054	0.129838	-5.70308	-5.80098	55.7531	-0.992389	-0.894492	1.98948	1.86392	0.005918	0.992389	0.894492	0.003488
Caco2-A	25.932		12.653		0.0324594	-5.94861			-0.746858		1.67813			0.746858
Caco2-A	25.7346		12.4556			-5.75124			-0.944228		1.92416			0.944228
SW620-M	24.1753	0.226113	10.3301	10.5349	0.169396	-3.62574	-3.83048	14.2262	0	0	1	1		0	0
SW620-M	24.3421		10.4969			-3.79253	1.65328e-05
SW620-M	24.6227		10.7776			-4.07317
SW620-A	23.8333	0.0917792	10.1594	10.1882	0.103145	-3.45506	-3.48378	11.1872	-0.375419	-0.346698	1.29722	1.27335	0.0136395	0.375419	0.346698	0.0112955
SW620-A	23.788		10.1142		0.0257862	-3.4098			-0.420682		1.33856			0.420682
SW620-A	23.9647		10.2909			-3.58649			-0.243993		1.18427			0.243993
Colo201-M	24.3106	0.140835	9.42931	9.27237	0.1885	-2.72492	-2.56798	5.92977	0	0	1	1		0	0
Colo201-M	24.0383		9.157			-2.45261	3.97052e-05
Colo201-M	24.1121		9.23079			-2.5264
Colo201-A	23.8373	0.202057	8.58412	8.43979	0.202057	-1.87973	-1.7354	3.32973	-0.688244	-0.832572	1.61132	1.79281	0.0169635	0.688244	0.832572	0.0095285
Colo201-A	23.7795		8.52639		0.0505143	-1.822			-0.745977		1.67711			0.745977
Colo201-A	23.462		8.20887			-1.50448			-1.06349		2.08999			1.06349
Normal Colon	23.8369	0.230262	6.43853	6.70439	0.230262	0.265862	0	1
Normal Colon	24.2327		6.83434			-0.12995
Normal Colon	24.2387		6.8403			-0.135912
H20	Undetermined	#DIV/0!	#VALUE!
H20	Undetermined		#VALUE!
H20	Undetermined		#VALUE!
DLD1-M	14.5124	0.0466613	average
DLD1-M	14.4294
DLD1-M	14.4339		14.4586
DLD1-A	14.524	0.161978
DLD1-A	14.2984
DLD1-A	14.2099		14.3441
Lovo-M	13.7513	0.0636342
Lovo-M	13.6379
Lovo-M	13.7446		13.7112
Lovo-A	13.859	0.214968
Lovo-A	13.8844
Lovo-A	14.2434		13.9956
HCT116-M	13.7322	0.133394
HCT116-M	13.9747
HCT116-M	13.7572		13.8214
HCT116-A	13.6168	0.22822
HCT116-A	13.9618
HCT116-A	13.5304		13.703
Colo320-M	14.1072	0.15453
Colo320-M	14.3212
Colo320-M	14.0211		14.1499
Colo320-A	13.9283	0.202552
Colo320-A	13.8295
Colo320-A	14.2192		13.9923
Caco2-M	13.3213	0.0305771
Caco2-M	13.3004
Caco2-M	13.2611		13.2943
Caco2-A	13.417	0.129572
Caco2-A	13.1599
Caco2-A	13.2601		13.279
SW620-M	13.7282	0.11268
SW620-M	13.8542
SW620-M	13.953		13.8452
SW620-A	13.5749	0.114511
SW620-A	13.6473
SW620-A	13.7993		13.6738
Colo201-M	15.0053	0.236166
Colo201-M	14.609
Colo201-M	15.0297		14.8813
Colo201-A	14.9559	0.286458
Colo201-A	15.5274
Colo201-A	15.2761		15.2532
Normal Colon	17.1953	0.246584
Normal Colon	17.3271
Normal Colon	17.6727		17.3984
H20	Undetermined	#DIV/0!
H20	37.1277
H20	Undetermined
Singleplex
B2M(2)
95.0
DLD1-M
