# Supplementary material for: Correction: Inhibiting DNA methylation activates cancer testis antigens and expression of the antigen processing and presentation machinery in colon and ovarian cancer cells
Source: PLoS One. 2020 Dec 10;15(12):e0243944. doi: 10.1371/journal.pone.0243944 (PMC7728177; doi:10.1371/journal.pone.0243944)
Supplement: S1 Data — (ZIP) [file pone.0243944.s001.zip › Figure 3 - Time point day 10 - raw and processed data.xls]

## Sheet: Raw data
Well	Sample Name	Target Name	Task	Reporter	Quencher	RQ	RQ Min	RQ Max	Cт	Cт Mean	Cт SD	ΔCт	ΔCт Mean	ΔCт SE	HK Control ΔCт Mean	HK Control ΔCт SE	ΔΔCт	Automatic Ct Threshold	Ct Threshold	Automatic Baseline	Baseline Start	Baseline End	Efficiency	Tm1	Tm2	Tm3	Comments	BADROX	HIGHSD	NOISE	SPIKE	EXPFAIL	MTP
A1	Caco2-M	B2M	UNKNOWN	SYBR	None	1.66172	1.12093	2.46343	21.5071	21.1847	0.343994		-8.54935	0.204574			-0.732681	TRUE	1.92507	TRUE	1	2	1	78.2875				N	N	N	N	N	N
A2	Caco2-M	B2M	UNKNOWN	SYBR	None	1.66172	1.12093	2.46343	20.8225	21.1847	0.343994		-8.54935	0.204574			-0.732681	TRUE	1.92507	TRUE	1	2	1	78.2875				N	N	N	N	N	N
A3	Caco2-M	B2M	UNKNOWN	SYBR	None	1.66172	1.12093	2.46343	21.2245	21.1847	0.343994		-8.54935	0.204574			-0.732681	TRUE	1.92507	TRUE	3	10	1	78.436				N	N	N	N	N	N
A4	Caco2-A	B2M	UNKNOWN	SYBR	None	1	0.269233	3.71425	20.8925	20.3132	0.571695		-7.81667	0.84962			0	TRUE	1.92507	TRUE	3	12	1	78.436				N	Y	N	N	N	N
A5	Caco2-A	B2M	UNKNOWN	SYBR	None	1	0.269233	3.71425	20.664	20.3132	0.571695		-7.81667	0.84962			0	TRUE	1.92507	TRUE	3	11	1	78.4363				N	Y	N	N	N	N
A6	Caco2-A	B2M	UNKNOWN	SYBR	None	1	0.269233	3.71425	20.9133	20.3132	0.571695		-7.81667	0.84962			0	TRUE	1.92507	TRUE	3	9	1	78.4363				N	Y	N	N	N	N
A7	Colo201-M	B2M	UNKNOWN	SYBR	None	0.453212	0.378979	0.541984	19.4405	19.2717	0.15473		-6.67492	0.0929482			1.14174	TRUE	1.92507	TRUE	3	8	1	78.1385				N	N	N	N	N	N
A8	Colo201-M	B2M	UNKNOWN	SYBR	None	0.453212	0.378979	0.541984	19.238	19.2717	0.15473		-6.67492	0.0929482			1.14174	TRUE	1.92507	TRUE	3	6	1	78.1385				N	N	N	N	N	N
A9	Colo201-M	B2M	UNKNOWN	SYBR	None	0.453212	0.378979	0.541984	19.1366	19.2717	0.15473		-6.67492	0.0929482			1.14174	TRUE	1.92507	TRUE	1	2	1	78.1396				N	N	N	N	N	N
A10	Colo201-A	B2M	UNKNOWN	SYBR	None	1	0.269233	3.71425	19.9075	20.3132	0.571695		-7.81667	0.84962			0	TRUE	1.92507	TRUE	3	10	1	78.1396				N	Y	N	N	N	N
A11	Colo201-A	B2M	UNKNOWN	SYBR	None	1	0.269233	3.71425	19.847	20.3132	0.571695		-7.81667	0.84962			0	TRUE	1.92507	TRUE	3	11	1	78.2894				Y	Y	N	N	N	N
A12	Colo201-A	B2M	UNKNOWN	SYBR	None	1	0.269233	3.71425	19.6548	20.3132	0.571695		-7.81667	0.84962			0	TRUE	1.92507	TRUE	1	2	1	78.2894				Y	Y	N	N	N	N
B1	Caco2-M	CD58	UNKNOWN	SYBR	None	1.19885	1.0056	1.42924	29.746	29.6001	0.133448		-0.133941	0.0913389			-0.261648	TRUE	2.84376	TRUE	3	19	1	74.8586				N	N	N	N	N	N
B2	Caco2-M	CD58	UNKNOWN	SYBR	None	1.19885	1.0056	1.42924	29.4843	29.6001	0.133448		-0.133941	0.0913389			-0.261648	TRUE	2.84376	TRUE	3	20	1	74.8586				N	N	N	N	N	N
B3	Caco2-M	CD58	UNKNOWN	SYBR	None	1.19885	1.0056	1.42924	29.57	29.6001	0.133448		-0.133941	0.0913389			-0.261648	TRUE	2.84376	TRUE	3	18	1	75.0062				N	N	N	N	N	N
B4	Caco2-A	CD58	UNKNOWN	SYBR	None	1	0.19811	5.0477	29.6751	28.2576	1.6089		0.127707	1.04824			0	TRUE	2.84376	TRUE	3	19	1	75.0062				N	Y	N	N	N	N
B5	Caco2-A	CD58	UNKNOWN	SYBR	None	1	0.19811	5.0477	29.7813	28.2576	1.6089		0.127707	1.04824			0	TRUE	2.84376	TRUE	3	20	1	75.0067				N	Y	N	N	N	N
B6	Caco2-A	CD58	UNKNOWN	SYBR	None	1	0.19811	5.0477	29.7065	28.2576	1.6089		0.127707	1.04824			0	TRUE	2.84376	TRUE	3	20	1	75.0067				N	Y	N	N	N	N
B7	Colo201-M	CD58	UNKNOWN	SYBR	None	0.773693	0.663639	0.901998	26.2943	26.4445	0.130742		0.497874	0.0797291			0.370167	TRUE	2.84376	TRUE	3	15	1	74.7101				N	N	N	N	N	N
B8	Colo201-M	CD58	UNKNOWN	SYBR	None	0.773693	0.663639	0.901998	26.506	26.4445	0.130742		0.497874	0.0797291			0.370167	TRUE	2.84376	TRUE	3	15	1	74.7101				N	N	N	N	N	N
B9	Colo201-M	CD58	UNKNOWN	SYBR	None	0.773693	0.663639	0.901998	26.5331	26.4445	0.130742		0.497874	0.0797291			0.370167	TRUE	2.84376	TRUE	3	16	1	74.8601				N	N	N	N	N	N
B10	Colo201-A	CD58	UNKNOWN	SYBR	None	1	0.19811	5.0477	26.5521	28.2576	1.6089		0.127707	1.04824			0	TRUE	2.84376	TRUE	3	15	1	74.8601				N	Y	N	N	N	N
B11	Colo201-A	CD58	UNKNOWN	SYBR	None	1	0.19811	5.0477	26.9146	28.2576	1.6089		0.127707	1.04824			0	TRUE	2.84376	TRUE	3	15	1	74.861				N	Y	N	N	N	N
B12	Colo201-A	CD58	UNKNOWN	SYBR	None	1	0.19811	5.0477	26.9159	28.2576	1.6089		0.127707	1.04824			0	TRUE	2.84376	TRUE	3	15	1	74.861				N	Y	N	N	N	N
C1	Caco2-M	LMP2	UNKNOWN	SYBR	None	0.127032	0.07735	0.208624	33.7189	33.4057	0.43833		3.67167	0.257781			2.97674	TRUE	2.9698	TRUE	3	25	1	83.0582				N	N	N	N	N	N
C2	Caco2-M	LMP2	UNKNOWN	SYBR	None	0.127032	0.07735	0.208624	33.5935	33.4057	0.43833		3.67167	0.257781			2.97674	TRUE	2.9698	TRUE	3	22	1	83.0582				N	N	N	N	N	N
C3	Caco2-M	LMP2	UNKNOWN	SYBR	None	0.127032	0.07735	0.208624	32.9048	33.4057	0.43833		3.67167	0.257781			2.97674	TRUE	2.9698	TRUE	3	23	1	83.2077				N	N	N	N	N	N
C4	Caco2-A	LMP2	UNKNOWN	SYBR	None	1	0.0436174	22.9266	32.9898	28.8248	4.54704		0.694928	2.02813			0	TRUE	2.9698	TRUE	3	23	1	83.6551				N	Y	N	N	N	N
C5	Caco2-A	LMP2	UNKNOWN	SYBR	None	1	0.0436174	22.9266	32.8856	28.8248	4.54704		0.694928	2.02813			0	TRUE	2.9698	TRUE	3	23	1	83.208				N	Y	N	N	N	N
C6	Caco2-A	LMP2	UNKNOWN	SYBR	None	1	0.0436174	22.9266	33.0482	28.8248	4.54704		0.694928	2.02813			0	TRUE	2.9698	TRUE	3	23	1	83.3571				N	Y	N	N	N	N
C7	Colo201-M	LMP2	UNKNOWN	SYBR	None	4.96723	4.33037	5.69775	24.2359	24.3291	0.115208		-1.61751	0.0712967			-2.31244	TRUE	2.9698	TRUE	3	9	1	82.9086				Y	N	N	Y	N	N
C8	Colo201-M	LMP2	UNKNOWN	SYBR	None	4.96723	4.33037	5.69775	24.2935	24.3291	0.115208		-1.61751	0.0712967			-2.31244	TRUE	2.9698	TRUE	3	12	1	82.9086				Y	N	N	N	N	N
C9	Colo201-M	LMP2	UNKNOWN	SYBR	None	4.96723	4.33037	5.69775	24.4579	24.3291	0.115208		-1.61751	0.0712967			-2.31244	TRUE	2.9698	TRUE	3	13	1	82.9099				Y	N	N	N	N	N
C10	Colo201-A	LMP2	UNKNOWN	SYBR	None	1	0.0436174	22.9266	24.6176	28.8248	4.54704		0.694928	2.02813			0	TRUE	2.9698	TRUE	3	13	1	82.9099				Y	Y	N	N	N	N
C11	Colo201-A	LMP2	UNKNOWN	SYBR	None	1	0.0436174	22.9266	24.5693	28.8248	4.54704		0.694928	2.02813			0	TRUE	2.9698	TRUE	3	16	1	83.0595				Y	Y	N	N	N	N
C12	Colo201-A	LMP2	UNKNOWN	SYBR	None	1	0.0436174	22.9266	24.8381	28.8248	4.54704		0.694928	2.02813			0	TRUE	2.9698	TRUE	3	15	1	83.0595				Y	Y	N	N	N	N
D1	Caco2-M	TAP1	UNKNOWN	SYBR	None				29.6465	29.734	0.0849712							TRUE	2.57895	TRUE	3	17	1	70.9825	82.9091			N	N	N	N	N	Y
D2	Caco2-M	TAP1	UNKNOWN	SYBR	None				29.8161	29.734	0.0849712							TRUE	2.57895	TRUE	3	18	1	70.9825	82.9091			N	N	N	N	N	Y
D3	Caco2-M	TAP1	UNKNOWN	SYBR	None				29.7395	29.734	0.0849712							TRUE	2.57895	TRUE	3	21	1	70.98	82.9095			N	N	N	N	N	Y
D4	Caco2-A	TAP1	UNKNOWN	SYBR	None				30.0816	28.1299	2.00107							TRUE	2.57895	TRUE	3	20	1	71.1292	83.0586			N	Y	N	N	N	Y
D5	Caco2-A	TAP1	UNKNOWN	SYBR	None				29.8437	28.1299	2.00107							TRUE	2.57895	TRUE	3	20	1	71.1297	83.0589			N	Y	N	N	N	Y
D6	Caco2-A	TAP1	UNKNOWN	SYBR	None				29.9211	28.1299	2.00107							TRUE	2.57895	TRUE	3	19	1	70.9806	83.0589			N	Y	N	N	N	Y
D7	Colo201-M	TAP1	UNKNOWN	SYBR	None				25.904	25.9466	0.04446							TRUE	2.57895	TRUE	3	15	1	82.9086				N	N	N	N	N	N
D8	Colo201-M	TAP1	UNKNOWN	SYBR	None				25.9431	25.9466	0.04446							TRUE	2.57895	TRUE	3	16	1	82.9086				N	N	N	N	N	N
D9	Colo201-M	TAP1	UNKNOWN	SYBR	None				25.9927	25.9466	0.04446							TRUE	2.57895	TRUE	3	17	1	82.9099				N	N	N	N	N	N
D10	Colo201-A	TAP1	UNKNOWN	SYBR	None				26.0796	28.1299	2.00107							TRUE	2.57895	TRUE	3	15	1	82.9099				Y	Y	N	N	N	N
D11	Colo201-A	TAP1	UNKNOWN	SYBR	None				26.6001	28.1299	2.00107							TRUE	2.57895	TRUE	3	18	1	82.9105				N	Y	N	N	N	N
D12	Colo201-A	TAP1	UNKNOWN	SYBR	None				26.253	28.1299	2.00107							TRUE	2.57895	TRUE	3	16	1	82.9105				N	Y	N	N	N	N
E1	Caco2-M	TAPBP	UNKNOWN	SYBR	None	1.20337	1.02983	1.40615	26.0917	26.1585	0.111464		-3.57553	0.0809205			-0.267082	TRUE	2.42145	TRUE	3	16	1	84.549				N	N	N	N	N	N
E2	Caco2-M	TAPBP	UNKNOWN	SYBR	None	1.20337	1.02983	1.40615	26.0966	26.1585	0.111464		-3.57553	0.0809205			-0.267082	TRUE	2.42145	TRUE	3	18	1	84.3999				Y	N	N	N	N	N
E3	Caco2-M	TAPBP	UNKNOWN	SYBR	None	1.20337	1.02983	1.40615	26.2872	26.1585	0.111464		-3.57553	0.0809205			-0.267082	TRUE	2.42145	TRUE	3	17	1	84.5498				N	N	N	N	N	N
E4	Caco2-A	TAPBP	UNKNOWN	SYBR	None	1	0.194871	5.1316	26.3518	24.8214	1.6503		-3.30845	1.05891			0	TRUE	2.42145	TRUE	3	18	1	84.5498				N	Y	N	N	N	N
E5	Caco2-A	TAPBP	UNKNOWN	SYBR	None	1	0.194871	5.1316	26.1674	24.8214	1.6503		-3.30845	1.05891			0	TRUE	2.42145	TRUE	3	18	1	84.6992				Y	Y	N	N	N	N
E6	Caco2-A	TAPBP	UNKNOWN	SYBR	None	1	0.194871	5.1316	26.3758	24.8214	1.6503		-3.30845	1.05891			0	TRUE	2.42145	TRUE	3	18	1	84.55				Y	Y	N	N	N	N
E7	Colo201-M	TAPBP	UNKNOWN	SYBR	None	0.781456	0.728408	0.838367	23.0093	22.9939	0.0450123		-2.95269	0.0365276			0.355763	TRUE	2.42145	TRUE	3	14	1	84.3992				N	N	N	Y	N	N
E8	Colo201-M	TAPBP	UNKNOWN	SYBR	None	0.781456	0.728408	0.838367	22.9433	22.9939	0.0450123		-2.95269	0.0365276			0.355763	TRUE	2.42145	TRUE	3	14	1	84.3992				Y	N	N	N	N	N
E9	Colo201-M	TAPBP	UNKNOWN	SYBR	None	0.781456	0.728408	0.838367	23.0293	22.9939	0.0450123		-2.95269	0.0365276			0.355763	TRUE	2.42145	TRUE	3	13	1	84.5497				Y	N	N	N	N	N
E10	Colo201-A	TAPBP	UNKNOWN	SYBR	None	1	0.194871	5.1316	23.0674	24.8214	1.6503		-3.30845	1.05891			0	TRUE	2.42145	TRUE	3	15	1	84.5497				Y	Y	N	N	N	N
E11	Colo201-A	TAPBP	UNKNOWN	SYBR	None	1	0.194871	5.1316	23.0423	24.8214	1.6503		-3.30845	1.05891			0	TRUE	2.42145	TRUE	3	14	1	84.4011				Y	Y	N	N	N	N
E12	Colo201-A	TAPBP	UNKNOWN	SYBR	None	1	0.194871	5.1316	23.9237	24.8214	1.6503		-3.30845	1.05891			0	TRUE	2.42145	TRUE	3	15	1	84.4011				N	Y	N	N	N	N
F1	Caco2-M	GAPDH	UNKNOWN	SYBR	None	5.47893	4.58531	6.54671	17.5522	17.696	0.135866		-12.0381	0.0925195			-2.45389	TRUE	3.5694	TRUE	3	8	1	77.6912				Y	N	N	N	N	N
F2	Caco2-M	GAPDH	UNKNOWN	SYBR	None	5.47893	4.58531	6.54671	17.7136	17.696	0.135866		-12.0381	0.0925195			-2.45389	TRUE	3.5694	TRUE	3	7	1	77.6912				Y	N	N	N	N	N
F3	Caco2-M	GAPDH	UNKNOWN	SYBR	None	5.47893	4.58531	6.54671	17.8222	17.696	0.135866		-12.0381	0.0925195			-2.45389	TRUE	3.5694	TRUE	3	9	1	77.8395				Y	N	N	N	N	N
F4	Caco2-A	GAPDH	UNKNOWN	SYBR	None	1	0.262967	3.80276	17.9145	18.5457	0.695475		-9.58418	0.864868			0	TRUE	3.5694	TRUE	3	9	1	77.8395				Y	Y	N	N	N	N
F5	Caco2-A	GAPDH	UNKNOWN	SYBR	None	1	0.262967	3.80276	17.8844	18.5457	0.695475		-9.58418	0.864868			0	TRUE	3.5694	TRUE	3	8	1	77.8399				Y	Y	N	N	N	N
F6	Caco2-A	GAPDH	UNKNOWN	SYBR	None	1	0.262967	3.80276	17.939	18.5457	0.695475		-9.58418	0.864868			0	TRUE	3.5694	TRUE	3	10	1	77.8399				Y	Y	N	N	N	N
F7	Colo201-M	GAPDH	UNKNOWN	SYBR	None	0.122812	0.0944055	0.159767	19.3331	19.3879	0.232542		-6.55871	0.13669			3.02547	TRUE	3.5694	TRUE	3	11	1	77.6913				Y	N	Y	Y	N	N
F8	Colo201-M	GAPDH	UNKNOWN	SYBR	None	0.122812	0.0944055	0.159767	19.643	19.3879	0.232542		-6.55871	0.13669			3.02547	TRUE	3.5694	TRUE	3	10	1	77.6913				Y	N	N	N	N	N
F9	Colo201-M	GAPDH	UNKNOWN	SYBR	None	0.122812	0.0944055	0.159767	19.1877	19.3879	0.232542		-6.55871	0.13669			3.02547	TRUE	3.5694	TRUE	3	10	1	77.6924				Y	N	N	Y	N	N
F10	Colo201-A	GAPDH	UNKNOWN	SYBR	None	1	0.262967	3.80276	19.2039	18.5457	0.695475		-9.58418	0.864868			0	TRUE	3.5694	TRUE	3	10	1	77.6924				Y	Y	N	N	N	N
F11	Colo201-A	GAPDH	UNKNOWN	SYBR	None	1	0.262967	3.80276	19.0909	18.5457	0.695475		-9.58418	0.864868			0	TRUE	3.5694	TRUE	3	7	1	77.5441				Y	Y	N	N	N	N
F12	Colo201-A	GAPDH	UNKNOWN	SYBR	None	1	0.262967	3.80276	19.2414	18.5457	0.695475		-9.58418	0.864868			0	TRUE	3.5694	TRUE	3	9	1	77.5441				Y	Y	N	N	N	N
G1	Normal Colon	B2M	UNKNOWN	SYBR	None	0.31663	0.246926	0.406012	19.2961	19.1261	0.164485		-6.15754	0.129202			1.65913	TRUE	1.92507	TRUE	3	9	1	78.1384				N	N	N	N	N	N
G2	Normal Colon	B2M	UNKNOWN	SYBR	None	0.31663	0.246926	0.406012	18.9678	19.1261	0.164485		-6.15754	0.129202			1.65913	TRUE	1.92507	TRUE	3	9	1	78.1384				N	N	N	N	N	N
G3	Normal Colon	B2M	UNKNOWN	SYBR	None	0.31663	0.246926	0.406012	19.1144	19.1261	0.164485		-6.15754	0.129202			1.65913	TRUE	1.92507	TRUE	3	10	1	78.2868				N	N	N	N	N	N
G4	Normal Colon	CD58	UNKNOWN	SYBR	None	0.0760954	0.0557735	0.103822	28.983	29.1274	0.23487		3.84375	0.16144			3.71605	TRUE	2.84376	TRUE	3	18	1	74.8571				N	N	N	N	N	N
G5	Normal Colon	CD58	UNKNOWN	SYBR	None	0.0760954	0.0557735	0.103822	29.3984	29.1274	0.23487		3.84375	0.16144			3.71605	TRUE	2.84376	TRUE	3	20	1	74.8576				N	N	N	N	N	N
G6	Normal Colon	CD58	UNKNOWN	SYBR	None	0.0760954	0.0557735	0.103822	29.0008	29.1274	0.23487		3.84375	0.16144			3.71605	TRUE	2.84376	TRUE	3	19	1	74.8576				N	N	N	N	N	N
G7	Normal Colon	LMP2	UNKNOWN	SYBR	None	1.63038	1.27798	2.07994	25.1102	25.2734	0.158159		-0.0102774	0.126542			-0.705205	TRUE	2.9698	TRUE	3	15	1	82.9086				Y	N	N	Y	N	N
G8	Normal Colon	LMP2	UNKNOWN	SYBR	None	1.63038	1.27798	2.07994	25.2839	25.2734	0.158159		-0.0102774	0.126542			-0.705205	TRUE	2.9698	TRUE	3	15	1	82.9086				N	N	N	N	N	N
G9	Normal Colon	LMP2	UNKNOWN	SYBR	None	1.63038	1.27798	2.07994	25.426	25.2734	0.158159		-0.0102774	0.126542			-0.705205	TRUE	2.9698	TRUE	3	16	1	83.059				N	N	N	N	N	N
G10	Normal Colon	TAP1	UNKNOWN	SYBR	None				25.2207	25.2837	0.151738							TRUE	2.57895	TRUE	3	15	1	83.059				Y	N	N	N	N	N
G11	Normal Colon	TAP1	UNKNOWN	SYBR	None				25.1736	25.2837	0.151738							TRUE	2.57895	TRUE	3	17	1	82.7614				Y	N	N	N	N	N
G12	Normal Colon	TAP1	UNKNOWN	SYBR	None				25.4567	25.2837	0.151738							TRUE	2.57895	TRUE	3	15	1	82.9105				N	N	N	N	N	N
H1	Normal Colon	TAPBP	UNKNOWN	SYBR	None	0.335703	0.277926	0.405492	23.6152	23.5499	0.0766254		-1.73371	0.0981427			1.57474	TRUE	2.42145	TRUE	3	13	1	84.549				N	N	N	N	N	N
H2	Normal Colon	TAPBP	UNKNOWN	SYBR	None	0.335703	0.277926	0.405492	23.4656	23.5499	0.0766254		-1.73371	0.0981427			1.57474	TRUE	2.42145	TRUE	3	14	1	84.549				N	N	N	N	N	N
H3	Normal Colon	TAPBP	UNKNOWN	SYBR	None	0.335703	0.277926	0.405492	23.5691	23.5499	0.0766254		-1.73371	0.0981427			1.57474	TRUE	2.42145	TRUE	3	14	1	84.6989				N	N	N	N	N	N
H4	Normal Colon	GAPDH	UNKNOWN	SYBR	None	0.029597	0.0242818	0.0360755	20.6701	20.7779	0.0933439		-4.50577	0.102855			5.07841	TRUE	3.5694	TRUE	3	9	1	77.9886				Y	N	N	N	N	N
H5	Normal Colon	GAPDH	UNKNOWN	SYBR	None	0.029597	0.0242818	0.0360755	20.8338	20.7779	0.0933439		-4.50577	0.102855			5.07841	TRUE	3.5694	TRUE	3	11	1	77.989				Y	N	N	N	N	N
H6	Normal Colon	GAPDH	UNKNOWN	SYBR	None	0.029597	0.0242818	0.0360755	20.8298	20.7779	0.0933439		-4.50577	0.102855			5.07841	TRUE	3.5694	TRUE	3	11	1	77.989				Y	N	N	N	N	N
H7	H20	GAPDH	UNKNOWN	SYBR	None				Undetermined									TRUE	3.5694	TRUE	3	39	1	63.3812	83.8029			N	N	N	N	Y	Y
H8	H20	GAPDH	UNKNOWN	SYBR	None				Undetermined									TRUE	3.5694	TRUE	3	39	1	62.934	90.5108	81.716		N	N	N	N	Y	Y
H9	H20	GAPDH	UNKNOWN	SYBR	None				Undetermined									TRUE	3.5694	TRUE	3	39	1	63.8289	93.0467			N	N	N	N	Y	Y

## Sheet: Processed data day 10
Sample Name	target gene	Cт	stdev Ct	delta ct (GOI-average GAPDH)	average column E	stdev (goi+gapdh)/2	delta delta Ct (column E-Colon)	Average column h	fold change (2^-(column i)	delta delta CT (aza-mock)	Average	fold change2^-(column K)	average column M	one-tailed correlated t-test	log2 column M	average column p	one-tailed correlated t-test
Caco2-M	B2M	21.5071	0.343994	3.81108	3.48873	0.23993	-5.46285	-5.14049	35.273	0	0	1	1		0	0
Caco2-M	B2M	20.8225		3.12656			-4.77832	6.6184e-06				1			0			CaCo2	Caco2-M	B2M
Caco2-M	B2M	21.2245		3.52854			-5.18031					1			0			CaCo2 aza
Caco2-A	B2M	20.8925	0.138316	2.97986	2.91066	0.0828186	-4.63162	-4.56243	23.6281	-0.508867	-0.578062	1.42293	1.4975		0.508867	0.578062	0.000966353	Colo201
Caco2-A	B2M	20.664		2.75141		0.0207047	-4.40317			-0.73732		1.66708			0.73732			Colo201 aza	Colo201-M	B2M
Caco2-A	B2M	20.9133		3.00073			-4.65249			-0.487999		1.4025			0.487999			normal colon
Colo201-M	B2M	19.4405	0.15473	0.0525748	-0.116217	0.193636	-1.70434	-1.53555	2.89899	0	0	1	1		0	0
Colo201-M	B2M	19.238		-0.149883			-1.50188	3.36036e-05				1			0			B2M	Caco2-M	CD58
Colo201-M	B2M	19.1366		-0.251342			-1.40042					1			0			CD58
Colo201-A	B2M	19.9075	0.131944	0.728745	0.624362	0.105146	-2.38051	-2.27613	4.84376	0.844962	0.740578	0.556726	0.600192		-0.844962	-0.740578	0.000313415	PSMB9
Colo201-A	B2M	19.847		0.66828		0.0262865	-2.32005			0.784497		0.580554			-0.784497			TAP1	Colo201-M	CD58
Colo201-A	B2M	19.6548		0.47606			-2.12783			0.592276		0.663296			-0.592276			TAPBP
Caco2-M	CD58	29.746	0.133448	12.0501	11.9041	0.134657	-3.70054	-3.55461	11.7502	0	0	1	1		0	0
Caco2-M	CD58	29.4843		11.7883			-3.43878	6.60083e-07				1			0				Caco2-M	LMP2
Caco2-M	CD58	29.57		11.874			-3.5245					1			0
Caco2-A	CD58	29.6751	0.0545326	11.7625	11.8083	0.0409271	-3.41297	-3.45881	10.9953	-0.141637	-0.0957934	1.10316	1.06916		0.141637	0.0957934	0.0191529
Caco2-A	CD58	29.7813		11.8686		0.0102318	-3.51912			-0.0354875		1.0249			0.0354875				Colo201-M	LMP2
Caco2-A	CD58	29.7065		11.7939			-3.44435			-0.110256		1.07942			0.110256
Colo201-M	CD58	26.2943	0.130742	6.90643	7.05658	0.181642	1.44309	1.29294	0.408118	0	0	1	1		0	0
Colo201-M	CD58	26.506		7.11807			1.23145	3.40735e-05				1			0				Caco2-M	TAP1
Colo201-M	CD58	26.5331		7.14524			1.20428					1			0
Colo201-A	CD58	26.5521	0.20968	7.37332	7.61543	0.144014	0.976208	0.734091	0.601197	0.316736	0.558853	0.802885	0.683764		-0.316736	-0.558853	0.00495407
Colo201-A	CD58	26.9146		7.73582		0.0360036	0.613707			0.679237		0.624496			-0.679237				Colo201-M	TAP1
Colo201-A	CD58	26.9159		7.73717			0.612358			0.680585		0.623912			-0.680585
Caco2-M	LMP2	33.7189	0.43833	16.0229	15.7097	0.287098	-11.5274	-11.2142	2375.88	0	0	1	1		0	0
Caco2-M	LMP2	33.5935		15.8975			-11.402	7.75409e-07				1			0				Caco2-M	TAPBP
Caco2-M	LMP2	32.9048		15.2088			-10.7133					1			0
Caco2-A	LMP2	32.9898	0.082342	15.0772	15.0619	0.0548318	-10.5817	-10.5664	1516.41	-0.632514	-0.647805	1.55026	1.56849		0.632514	0.647805	8.39755e-05
Caco2-A	LMP2	32.8856		14.973		0.013708	-10.4775			-0.73672		1.66638			0.73672				Colo201-M	TAPBP
Caco2-A	LMP2	33.0482		15.1356			-10.6401			-0.57418		1.48883			0.57418
Colo201-M	LMP2	24.2359	0.115208	4.84796	4.94119	0.173875	-0.352468	-0.445699	1.36197	0	0	1	1		0	0
Colo201-M	LMP2	24.2935		4.90563			-0.410131	0.00129052				1			0
Colo201-M	LMP2	24.4579		5.06999			-0.574497					1			0
Colo201-A	LMP2	24.6176	0.143274	5.43888	5.49628	0.110811	-0.94339	-1.00078	2.00109	0.497691	0.555085	0.708239	0.682819		-0.497691	-0.555085	0.00128351
Colo201-A	LMP2	24.5693		5.3906		0.0277027	-0.895105			0.449406		0.732344			-0.449406
Colo201-A	LMP2	24.8381		5.65935			-1.16386			0.718157		0.607873			-0.718157
Caco2-M	TAP1	29.6465	0.0849712	11.9505	12.0381	0.110418	-7.44472	-7.5323	185.118	0	0	1	1		0	0
Caco2-M	TAP1	29.8161		12.1202			-7.61439	5.39674e-09				1			0
Caco2-M	TAP1	29.7395		12.0436			-7.53779					1			0
Caco2-A	TAP1	30.0816	0.121375	12.169	12.0362	0.0743483	-7.66325	-7.53043	184.878	0.130948	-0.00187365	0.913231	1.00364		-0.130948	0.00187365	0.489975
Caco2-A	TAP1	29.8437		11.9311		0.0185871	-7.42528			-0.107022		1.077			0.107022
Caco2-A	TAP1	29.9211		12.0085			-7.50275			-0.0295474		1.02069			0.0295474
Colo201-M	TAP1	25.904	0.04446	6.5161	6.55871	0.138501	-2.01033	-2.05294	4.1495	0	0	1	1		0	0
Colo201-M	TAP1	25.9431		6.5552			-2.04943	7.32492e-08				1			0
Colo201-M	TAP1	25.9927		6.60482			-2.09904					1			0
Colo201-A	TAP1	26.0796	0.265052	6.90087	7.13216	0.1717	-2.3951	-2.62639	6.17478	0.342165	0.573451	0.788857	0.679444		-0.342165	-0.573451	0.00999641
Colo201-A	TAP1	26.6001		7.42139		0.0429251	-2.91562			0.862682		0.549929			-0.862682
Colo201-A	TAP1	26.253		7.07421			-2.56844			0.515507		0.699547			-0.515507
Caco2-M	TAPBP	26.0917	0.111464	8.39576	8.46254	0.123665	-5.62369	-5.69048	51.6422	0	0	1	1		0	0
Caco2-M	TAPBP	26.0966		8.40065			-5.62859	4.90292e-08				1			0
Caco2-M	TAPBP	26.2872		8.59122			-5.81915					1			0
Caco2-A	TAPBP	26.3518	0.114016	8.43921	8.38573	0.070669	-5.66715	-5.61367	48.9646	-0.0233275	-0.0768115	1.0163	1.05691		0.0233275	0.0768115	0.154043
Caco2-A	TAPBP	26.1674		8.2548		0.0176673	-5.48274			-0.207738		1.15488			0.207738
Caco2-A	TAPBP	26.3758		8.46317			-5.69111			0.000630697		0.999563			-0.000630697
Colo201-M	TAPBP	23.0093	0.0450123	3.62135	3.60602	0.138777	-0.849288	-0.833958	1.78257	0	0	1	1		0	0
Colo201-M	TAPBP	22.9433		3.55534			-0.783283	2.81075e-06				1			0
Colo201-M	TAPBP	23.0293		3.64136			-0.869302					1			0
Colo201-A	TAPBP	23.0674	0.50177	3.88866	4.16573	0.290059	-1.1166	-1.39367	2.62745	0.282642	0.559708	0.822084	0.704228		-0.282642	-0.559708	0.06276
Colo201-A	TAPBP	23.0423		3.86358		0.0725148	-1.09152			0.25756		0.836501			-0.25756
Colo201-A	TAPBP	23.9237		4.74494			-1.97288			1.13892		0.454099			-1.13892
Caco2-M	GAPDH	17.5522	0.135866	17.696
Caco2-M	GAPDH	17.7136		av
Caco2-M	GAPDH	17.8222
Caco2-A	GAPDH	17.9145	0.0273217	17.9126
Caco2-A	GAPDH	17.8844		av
Caco2-A	GAPDH	17.939
Colo201-M	GAPDH	19.3331	0.232542	19.3879
Colo201-M	GAPDH	19.643		av
Colo201-M	GAPDH	19.1877
Colo201-A	GAPDH	19.2039	0.0783482	19.1787
Colo201-A	GAPDH	19.0909		av
Colo201-A	GAPDH	19.2414			average	stdev
Normal Colon	B2M	19.2961	0.164485	-1.48175	-1.65177	0.164485	0.170017	-7.40149e-17
Normal Colon	B2M	18.9678		-1.8101			-0.15833
Normal Colon	B2M	19.1144		-1.66345			-0.011687
Normal Colon	CD58	28.983	0.23487	8.20509	8.34952	0.23487	-0.144437	5.92119e-16
Normal Colon	CD58	29.3984		8.62053			0.271009
Normal Colon	CD58	29.0008		8.22295			-0.126572
Normal Colon	LMP2	25.1102	0.158159	4.33233	4.49549	0.158159	-0.163165	-2.96059e-16
Normal Colon	LMP2	25.2839		4.50603			0.0105394
Normal Colon	LMP2	25.426		4.64812			0.152625
Normal Colon	TAP1	25.2207	0.151738	4.44277	4.50577	0.151738	-0.0630029	2.96059e-16
Normal Colon	TAP1	25.1736		4.39568			-0.110088
Normal Colon	TAP1	25.4567		4.67886			0.173091
Normal Colon	TAPBP	23.6152	0.0766254	2.83728	2.77206	0.0766254	0.0652167	-1.4803e-16
Normal Colon	TAPBP	23.4656		2.68767			-0.0843919
Normal Colon	TAPBP	23.5691		2.79124			0.0191752
Normal Colon	GAPDH	20.6701	0.0933439	20.7779
Normal Colon	GAPDH	20.8338
Normal Colon	GAPDH	20.8298
H20	GAPDH	Undetermined	#DIV/0!
H20	GAPDH	Undetermined
H20	GAPDH	Undetermined
Singleplex
TAP1
95.0
Caco2-A
