# Supplementary material for: Correction: Inhibiting DNA methylation activates cancer testis antigens and expression of the antigen processing and presentation machinery in colon and ovarian cancer cells
Source: PLoS One. 2020 Dec 10;15(12):e0243944. doi: 10.1371/journal.pone.0243944 (PMC7728177; doi:10.1371/journal.pone.0243944)
Supplement: S1 Data — (ZIP) [file pone.0243944.s001.zip › Figure 3 - Time point day 14 - raw and processed data.xls]

## Sheet: Raw data
Well	Sample Name	Target Name	Task	Reporter	Quencher	RQ	RQ Min	RQ Max	Cт	Cт Mean	Cт SD	ΔCт	ΔCт Mean	ΔCт SE	HK Control ΔCт Mean	HK Control ΔCт SE	ΔΔCт	Automatic Ct Threshold	Ct Threshold	Automatic Baseline	Baseline Start	Baseline End	Efficiency	Tm1	Tm2	Tm3	Comments	BADROX	HIGHSD	NOISE	SPIKE	EXPFAIL	MTP
A1	Caco2-M	B2M	UNKNOWN	SYBR	None	1.66172	1.12093	2.46343	21.5071	21.1847	0.343994		-8.54935	0.204574			-0.732681	TRUE	1.92507	TRUE	1	2	1	78.2875				N	N	N	N	N	N
A2	Caco2-M	B2M	UNKNOWN	SYBR	None	1.66172	1.12093	2.46343	20.8225	21.1847	0.343994		-8.54935	0.204574			-0.732681	TRUE	1.92507	TRUE	1	2	1	78.2875				N	N	N	N	N	N
A3	Caco2-M	B2M	UNKNOWN	SYBR	None	1.66172	1.12093	2.46343	21.2245	21.1847	0.343994		-8.54935	0.204574			-0.732681	TRUE	1.92507	TRUE	3	10	1	78.436				N	N	N	N	N	N
A4	Caco2-A	B2M	UNKNOWN	SYBR	None	1	0.269233	3.71425	20.8925	20.3132	0.571695		-7.81667	0.84962			0	TRUE	1.92507	TRUE	3	12	1	78.436				N	Y	N	N	N	N
A5	Caco2-A	B2M	UNKNOWN	SYBR	None	1	0.269233	3.71425	20.664	20.3132	0.571695		-7.81667	0.84962			0	TRUE	1.92507	TRUE	3	11	1	78.4363				N	Y	N	N	N	N
A6	Caco2-A	B2M	UNKNOWN	SYBR	None	1	0.269233	3.71425	20.9133	20.3132	0.571695		-7.81667	0.84962			0	TRUE	1.92507	TRUE	3	9	1	78.4363				N	Y	N	N	N	N
A7	Colo201-M	B2M	UNKNOWN	SYBR	None	0.453212	0.378979	0.541984	19.4405	19.2717	0.15473		-6.67492	0.0929482			1.14174	TRUE	1.92507	TRUE	3	8	1	78.1385				N	N	N	N	N	N
A8	Colo201-M	B2M	UNKNOWN	SYBR	None	0.453212	0.378979	0.541984	19.238	19.2717	0.15473		-6.67492	0.0929482			1.14174	TRUE	1.92507	TRUE	3	6	1	78.1385				N	N	N	N	N	N
A9	Colo201-M	B2M	UNKNOWN	SYBR	None	0.453212	0.378979	0.541984	19.1366	19.2717	0.15473		-6.67492	0.0929482			1.14174	TRUE	1.92507	TRUE	1	2	1	78.1396				N	N	N	N	N	N
A10	Colo201-A	B2M	UNKNOWN	SYBR	None	1	0.269233	3.71425	19.9075	20.3132	0.571695		-7.81667	0.84962			0	TRUE	1.92507	TRUE	3	10	1	78.1396				N	Y	N	N	N	N
A11	Colo201-A	B2M	UNKNOWN	SYBR	None	1	0.269233	3.71425	19.847	20.3132	0.571695		-7.81667	0.84962			0	TRUE	1.92507	TRUE	3	11	1	78.2894				Y	Y	N	N	N	N
A12	Colo201-A	B2M	UNKNOWN	SYBR	None	1	0.269233	3.71425	19.6548	20.3132	0.571695		-7.81667	0.84962			0	TRUE	1.92507	TRUE	1	2	1	78.2894				Y	Y	N	N	N	N
B1	Caco2-M	CD58	UNKNOWN	SYBR	None	1.19885	1.0056	1.42924	29.746	29.6001	0.133448		-0.133941	0.0913389			-0.261648	TRUE	2.84376	TRUE	3	19	1	74.8586				N	N	N	N	N	N
B2	Caco2-M	CD58	UNKNOWN	SYBR	None	1.19885	1.0056	1.42924	29.4843	29.6001	0.133448		-0.133941	0.0913389			-0.261648	TRUE	2.84376	TRUE	3	20	1	74.8586				N	N	N	N	N	N
B3	Caco2-M	CD58	UNKNOWN	SYBR	None	1.19885	1.0056	1.42924	29.57	29.6001	0.133448		-0.133941	0.0913389			-0.261648	TRUE	2.84376	TRUE	3	18	1	75.0062				N	N	N	N	N	N
B4	Caco2-A	CD58	UNKNOWN	SYBR	None	1	0.19811	5.0477	29.6751	28.2576	1.6089		0.127707	1.04824			0	TRUE	2.84376	TRUE	3	19	1	75.0062				N	Y	N	N	N	N
B5	Caco2-A	CD58	UNKNOWN	SYBR	None	1	0.19811	5.0477	29.7813	28.2576	1.6089		0.127707	1.04824			0	TRUE	2.84376	TRUE	3	20	1	75.0067				N	Y	N	N	N	N
B6	Caco2-A	CD58	UNKNOWN	SYBR	None	1	0.19811	5.0477	29.7065	28.2576	1.6089		0.127707	1.04824			0	TRUE	2.84376	TRUE	3	20	1	75.0067				N	Y	N	N	N	N
B7	Colo201-M	CD58	UNKNOWN	SYBR	None	0.773693	0.663639	0.901998	26.2943	26.4445	0.130742		0.497874	0.0797291			0.370167	TRUE	2.84376	TRUE	3	15	1	74.7101				N	N	N	N	N	N
B8	Colo201-M	CD58	UNKNOWN	SYBR	None	0.773693	0.663639	0.901998	26.506	26.4445	0.130742		0.497874	0.0797291			0.370167	TRUE	2.84376	TRUE	3	15	1	74.7101				N	N	N	N	N	N
B9	Colo201-M	CD58	UNKNOWN	SYBR	None	0.773693	0.663639	0.901998	26.5331	26.4445	0.130742		0.497874	0.0797291			0.370167	TRUE	2.84376	TRUE	3	16	1	74.8601				N	N	N	N	N	N
B10	Colo201-A	CD58	UNKNOWN	SYBR	None	1	0.19811	5.0477	26.5521	28.2576	1.6089		0.127707	1.04824			0	TRUE	2.84376	TRUE	3	15	1	74.8601				N	Y	N	N	N	N
B11	Colo201-A	CD58	UNKNOWN	SYBR	None	1	0.19811	5.0477	26.9146	28.2576	1.6089		0.127707	1.04824			0	TRUE	2.84376	TRUE	3	15	1	74.861				N	Y	N	N	N	N
B12	Colo201-A	CD58	UNKNOWN	SYBR	None	1	0.19811	5.0477	26.9159	28.2576	1.6089		0.127707	1.04824			0	TRUE	2.84376	TRUE	3	15	1	74.861				N	Y	N	N	N	N
C1	Caco2-M	LMP2	UNKNOWN	SYBR	None	0.127032	0.07735	0.208624	33.7189	33.4057	0.43833		3.67167	0.257781			2.97674	TRUE	2.9698	TRUE	3	25	1	83.0582				N	N	N	N	N	N
C2	Caco2-M	LMP2	UNKNOWN	SYBR	None	0.127032	0.07735	0.208624	33.5935	33.4057	0.43833		3.67167	0.257781			2.97674	TRUE	2.9698	TRUE	3	22	1	83.0582				N	N	N	N	N	N
C3	Caco2-M	LMP2	UNKNOWN	SYBR	None	0.127032	0.07735	0.208624	32.9048	33.4057	0.43833		3.67167	0.257781			2.97674	TRUE	2.9698	TRUE	3	23	1	83.2077				N	N	N	N	N	N
C4	Caco2-A	LMP2	UNKNOWN	SYBR	None	1	0.0436174	22.9266	32.9898	28.8248	4.54704		0.694928	2.02813			0	TRUE	2.9698	TRUE	3	23	1	83.6551				N	Y	N	N	N	N
C5	Caco2-A	LMP2	UNKNOWN	SYBR	None	1	0.0436174	22.9266	32.8856	28.8248	4.54704		0.694928	2.02813			0	TRUE	2.9698	TRUE	3	23	1	83.208				N	Y	N	N	N	N
C6	Caco2-A	LMP2	UNKNOWN	SYBR	None	1	0.0436174	22.9266	33.0482	28.8248	4.54704		0.694928	2.02813			0	TRUE	2.9698	TRUE	3	23	1	83.3571				N	Y	N	N	N	N
C7	Colo201-M	LMP2	UNKNOWN	SYBR	None	4.96723	4.33037	5.69775	24.2359	24.3291	0.115208		-1.61751	0.0712967			-2.31244	TRUE	2.9698	TRUE	3	9	1	82.9086				Y	N	N	Y	N	N
C8	Colo201-M	LMP2	UNKNOWN	SYBR	None	4.96723	4.33037	5.69775	24.2935	24.3291	0.115208		-1.61751	0.0712967			-2.31244	TRUE	2.9698	TRUE	3	12	1	82.9086				Y	N	N	N	N	N
C9	Colo201-M	LMP2	UNKNOWN	SYBR	None	4.96723	4.33037	5.69775	24.4579	24.3291	0.115208		-1.61751	0.0712967			-2.31244	TRUE	2.9698	TRUE	3	13	1	82.9099				Y	N	N	N	N	N
C10	Colo201-A	LMP2	UNKNOWN	SYBR	None	1	0.0436174	22.9266	24.6176	28.8248	4.54704		0.694928	2.02813			0	TRUE	2.9698	TRUE	3	13	1	82.9099				Y	Y	N	N	N	N
C11	Colo201-A	LMP2	UNKNOWN	SYBR	None	1	0.0436174	22.9266	24.5693	28.8248	4.54704		0.694928	2.02813			0	TRUE	2.9698	TRUE	3	16	1	83.0595				Y	Y	N	N	N	N
C12	Colo201-A	LMP2	UNKNOWN	SYBR	None	1	0.0436174	22.9266	24.8381	28.8248	4.54704		0.694928	2.02813			0	TRUE	2.9698	TRUE	3	15	1	83.0595				Y	Y	N	N	N	N
D1	Caco2-M	TAP1	UNKNOWN	SYBR	None				29.6465	29.734	0.0849712							TRUE	2.57895	TRUE	3	17	1	70.9825	82.9091			N	N	N	N	N	Y
D2	Caco2-M	TAP1	UNKNOWN	SYBR	None				29.8161	29.734	0.0849712							TRUE	2.57895	TRUE	3	18	1	70.9825	82.9091			N	N	N	N	N	Y
D3	Caco2-M	TAP1	UNKNOWN	SYBR	None				29.7395	29.734	0.0849712							TRUE	2.57895	TRUE	3	21	1	70.98	82.9095			N	N	N	N	N	Y
D4	Caco2-A	TAP1	UNKNOWN	SYBR	None				30.0816	28.1299	2.00107							TRUE	2.57895	TRUE	3	20	1	71.1292	83.0586			N	Y	N	N	N	Y
D5	Caco2-A	TAP1	UNKNOWN	SYBR	None				29.8437	28.1299	2.00107							TRUE	2.57895	TRUE	3	20	1	71.1297	83.0589			N	Y	N	N	N	Y
D6	Caco2-A	TAP1	UNKNOWN	SYBR	None				29.9211	28.1299	2.00107							TRUE	2.57895	TRUE	3	19	1	70.9806	83.0589			N	Y	N	N	N	Y
D7	Colo201-M	TAP1	UNKNOWN	SYBR	None				25.904	25.9466	0.04446							TRUE	2.57895	TRUE	3	15	1	82.9086				N	N	N	N	N	N
D8	Colo201-M	TAP1	UNKNOWN	SYBR	None				25.9431	25.9466	0.04446							TRUE	2.57895	TRUE	3	16	1	82.9086				N	N	N	N	N	N
D9	Colo201-M	TAP1	UNKNOWN	SYBR	None				25.9927	25.9466	0.04446							TRUE	2.57895	TRUE	3	17	1	82.9099				N	N	N	N	N	N
D10	Colo201-A	TAP1	UNKNOWN	SYBR	None				26.0796	28.1299	2.00107							TRUE	2.57895	TRUE	3	15	1	82.9099				Y	Y	N	N	N	N
D11	Colo201-A	TAP1	UNKNOWN	SYBR	None				26.6001	28.1299	2.00107							TRUE	2.57895	TRUE	3	18	1	82.9105				N	Y	N	N	N	N
D12	Colo201-A	TAP1	UNKNOWN	SYBR	None				26.253	28.1299	2.00107							TRUE	2.57895	TRUE	3	16	1	82.9105				N	Y	N	N	N	N
E1	Caco2-M	TAPBP	UNKNOWN	SYBR	None	1.20337	1.02983	1.40615	26.0917	26.1585	0.111464		-3.57553	0.0809205			-0.267082	TRUE	2.42145	TRUE	3	16	1	84.549				N	N	N	N	N	N
E2	Caco2-M	TAPBP	UNKNOWN	SYBR	None	1.20337	1.02983	1.40615	26.0966	26.1585	0.111464		-3.57553	0.0809205			-0.267082	TRUE	2.42145	TRUE	3	18	1	84.3999				Y	N	N	N	N	N
E3	Caco2-M	TAPBP	UNKNOWN	SYBR	None	1.20337	1.02983	1.40615	26.2872	26.1585	0.111464		-3.57553	0.0809205			-0.267082	TRUE	2.42145	TRUE	3	17	1	84.5498				N	N	N	N	N	N
E4	Caco2-A	TAPBP	UNKNOWN	SYBR	None	1	0.194871	5.1316	26.3518	24.8214	1.6503		-3.30845	1.05891			0	TRUE	2.42145	TRUE	3	18	1	84.5498				N	Y	N	N	N	N
E5	Caco2-A	TAPBP	UNKNOWN	SYBR	None	1	0.194871	5.1316	26.1674	24.8214	1.6503		-3.30845	1.05891			0	TRUE	2.42145	TRUE	3	18	1	84.6992				Y	Y	N	N	N	N
E6	Caco2-A	TAPBP	UNKNOWN	SYBR	None	1	0.194871	5.1316	26.3758	24.8214	1.6503		-3.30845	1.05891			0	TRUE	2.42145	TRUE	3	18	1	84.55				Y	Y	N	N	N	N
E7	Colo201-M	TAPBP	UNKNOWN	SYBR	None	0.781456	0.728408	0.838367	23.0093	22.9939	0.0450123		-2.95269	0.0365276			0.355763	TRUE	2.42145	TRUE	3	14	1	84.3992				N	N	N	Y	N	N
E8	Colo201-M	TAPBP	UNKNOWN	SYBR	None	0.781456	0.728408	0.838367	22.9433	22.9939	0.0450123		-2.95269	0.0365276			0.355763	TRUE	2.42145	TRUE	3	14	1	84.3992				Y	N	N	N	N	N
E9	Colo201-M	TAPBP	UNKNOWN	SYBR	None	0.781456	0.728408	0.838367	23.0293	22.9939	0.0450123		-2.95269	0.0365276			0.355763	TRUE	2.42145	TRUE	3	13	1	84.5497				Y	N	N	N	N	N
E10	Colo201-A	TAPBP	UNKNOWN	SYBR	None	1	0.194871	5.1316	23.0674	24.8214	1.6503		-3.30845	1.05891			0	TRUE	2.42145	TRUE	3	15	1	84.5497				Y	Y	N	N	N	N
E11	Colo201-A	TAPBP	UNKNOWN	SYBR	None	1	0.194871	5.1316	23.0423	24.8214	1.6503		-3.30845	1.05891			0	TRUE	2.42145	TRUE	3	14	1	84.4011				Y	Y	N	N	N	N
E12	Colo201-A	TAPBP	UNKNOWN	SYBR	None	1	0.194871	5.1316	23.9237	24.8214	1.6503		-3.30845	1.05891			0	TRUE	2.42145	TRUE	3	15	1	84.4011				N	Y	N	N	N	N
F1	Caco2-M	GAPDH	UNKNOWN	SYBR	None	5.47893	4.58531	6.54671	17.5522	17.696	0.135866		-12.0381	0.0925195			-2.45389	TRUE	3.5694	TRUE	3	8	1	77.6912				Y	N	N	N	N	N
F2	Caco2-M	GAPDH	UNKNOWN	SYBR	None	5.47893	4.58531	6.54671	17.7136	17.696	0.135866		-12.0381	0.0925195			-2.45389	TRUE	3.5694	TRUE	3	7	1	77.6912				Y	N	N	N	N	N
F3	Caco2-M	GAPDH	UNKNOWN	SYBR	None	5.47893	4.58531	6.54671	17.8222	17.696	0.135866		-12.0381	0.0925195			-2.45389	TRUE	3.5694	TRUE	3	9	1	77.8395				Y	N	N	N	N	N
F4	Caco2-A	GAPDH	UNKNOWN	SYBR	None	1	0.262967	3.80276	17.9145	18.5457	0.695475		-9.58418	0.864868			0	TRUE	3.5694	TRUE	3	9	1	77.8395				Y	Y	N	N	N	N
F5	Caco2-A	GAPDH	UNKNOWN	SYBR	None	1	0.262967	3.80276	17.8844	18.5457	0.695475		-9.58418	0.864868			0	TRUE	3.5694	TRUE	3	8	1	77.8399				Y	Y	N	N	N	N
F6	Caco2-A	GAPDH	UNKNOWN	SYBR	None	1	0.262967	3.80276	17.939	18.5457	0.695475		-9.58418	0.864868			0	TRUE	3.5694	TRUE	3	10	1	77.8399				Y	Y	N	N	N	N
F7	Colo201-M	GAPDH	UNKNOWN	SYBR	None	0.122812	0.0944055	0.159767	19.3331	19.3879	0.232542		-6.55871	0.13669			3.02547	TRUE	3.5694	TRUE	3	11	1	77.6913				Y	N	Y	Y	N	N
F8	Colo201-M	GAPDH	UNKNOWN	SYBR	None	0.122812	0.0944055	0.159767	19.643	19.3879	0.232542		-6.55871	0.13669			3.02547	TRUE	3.5694	TRUE	3	10	1	77.6913				Y	N	N	N	N	N
F9	Colo201-M	GAPDH	UNKNOWN	SYBR	None	0.122812	0.0944055	0.159767	19.1877	19.3879	0.232542		-6.55871	0.13669			3.02547	TRUE	3.5694	TRUE	3	10	1	77.6924				Y	N	N	Y	N	N
F10	Colo201-A	GAPDH	UNKNOWN	SYBR	None	1	0.262967	3.80276	19.2039	18.5457	0.695475		-9.58418	0.864868			0	TRUE	3.5694	TRUE	3	10	1	77.6924				Y	Y	N	N	N	N
F11	Colo201-A	GAPDH	UNKNOWN	SYBR	None	1	0.262967	3.80276	19.0909	18.5457	0.695475		-9.58418	0.864868			0	TRUE	3.5694	TRUE	3	7	1	77.5441				Y	Y	N	N	N	N
F12	Colo201-A	GAPDH	UNKNOWN	SYBR	None	1	0.262967	3.80276	19.2414	18.5457	0.695475		-9.58418	0.864868			0	TRUE	3.5694	TRUE	3	9	1	77.5441				Y	Y	N	N	N	N
G1	Normal Colon	B2M	UNKNOWN	SYBR	None	0.31663	0.246926	0.406012	19.2961	19.1261	0.164485		-6.15754	0.129202			1.65913	TRUE	1.92507	TRUE	3	9	1	78.1384				N	N	N	N	N	N
G2	Normal Colon	B2M	UNKNOWN	SYBR	None	0.31663	0.246926	0.406012	18.9678	19.1261	0.164485		-6.15754	0.129202			1.65913	TRUE	1.92507	TRUE	3	9	1	78.1384				N	N	N	N	N	N
G3	Normal Colon	B2M	UNKNOWN	SYBR	None	0.31663	0.246926	0.406012	19.1144	19.1261	0.164485		-6.15754	0.129202			1.65913	TRUE	1.92507	TRUE	3	10	1	78.2868				N	N	N	N	N	N
G4	Normal Colon	CD58	UNKNOWN	SYBR	None	0.0760954	0.0557735	0.103822	28.983	29.1274	0.23487		3.84375	0.16144			3.71605	TRUE	2.84376	TRUE	3	18	1	74.8571				N	N	N	N	N	N
G5	Normal Colon	CD58	UNKNOWN	SYBR	None	0.0760954	0.0557735	0.103822	29.3984	29.1274	0.23487		3.84375	0.16144			3.71605	TRUE	2.84376	TRUE	3	20	1	74.8576				N	N	N	N	N	N
G6	Normal Colon	CD58	UNKNOWN	SYBR	None	0.0760954	0.0557735	0.103822	29.0008	29.1274	0.23487		3.84375	0.16144			3.71605	TRUE	2.84376	TRUE	3	19	1	74.8576				N	N	N	N	N	N
G7	Normal Colon	LMP2	UNKNOWN	SYBR	None	1.63038	1.27798	2.07994	25.1102	25.2734	0.158159		-0.0102774	0.126542			-0.705205	TRUE	2.9698	TRUE	3	15	1	82.9086				Y	N	N	Y	N	N
G8	Normal Colon	LMP2	UNKNOWN	SYBR	None	1.63038	1.27798	2.07994	25.2839	25.2734	0.158159		-0.0102774	0.126542			-0.705205	TRUE	2.9698	TRUE	3	15	1	82.9086				N	N	N	N	N	N
G9	Normal Colon	LMP2	UNKNOWN	SYBR	None	1.63038	1.27798	2.07994	25.426	25.2734	0.158159		-0.0102774	0.126542			-0.705205	TRUE	2.9698	TRUE	3	16	1	83.059				N	N	N	N	N	N
G10	Normal Colon	TAP1	UNKNOWN	SYBR	None				25.2207	25.2837	0.151738							TRUE	2.57895	TRUE	3	15	1	83.059				Y	N	N	N	N	N
G11	Normal Colon	TAP1	UNKNOWN	SYBR	None				25.1736	25.2837	0.151738							TRUE	2.57895	TRUE	3	17	1	82.7614				Y	N	N	N	N	N
G12	Normal Colon	TAP1	UNKNOWN	SYBR	None				25.4567	25.2837	0.151738							TRUE	2.57895	TRUE	3	15	1	82.9105				N	N	N	N	N	N
H1	Normal Colon	TAPBP	UNKNOWN	SYBR	None	0.335703	0.277926	0.405492	23.6152	23.5499	0.0766254		-1.73371	0.0981427			1.57474	TRUE	2.42145	TRUE	3	13	1	84.549				N	N	N	N	N	N
H2	Normal Colon	TAPBP	UNKNOWN	SYBR	None	0.335703	0.277926	0.405492	23.4656	23.5499	0.0766254		-1.73371	0.0981427			1.57474	TRUE	2.42145	TRUE	3	14	1	84.549				N	N	N	N	N	N
H3	Normal Colon	TAPBP	UNKNOWN	SYBR	None	0.335703	0.277926	0.405492	23.5691	23.5499	0.0766254		-1.73371	0.0981427			1.57474	TRUE	2.42145	TRUE	3	14	1	84.6989				N	N	N	N	N	N
H4	Normal Colon	GAPDH	UNKNOWN	SYBR	None	0.029597	0.0242818	0.0360755	20.6701	20.7779	0.0933439		-4.50577	0.102855			5.07841	TRUE	3.5694	TRUE	3	9	1	77.9886				Y	N	N	N	N	N
H5	Normal Colon	GAPDH	UNKNOWN	SYBR	None	0.029597	0.0242818	0.0360755	20.8338	20.7779	0.0933439		-4.50577	0.102855			5.07841	TRUE	3.5694	TRUE	3	11	1	77.989				Y	N	N	N	N	N
H6	Normal Colon	GAPDH	UNKNOWN	SYBR	None	0.029597	0.0242818	0.0360755	20.8298	20.7779	0.0933439		-4.50577	0.102855			5.07841	TRUE	3.5694	TRUE	3	11	1	77.989				Y	N	N	N	N	N
H7	H20	GAPDH	UNKNOWN	SYBR	None				Undetermined									TRUE	3.5694	TRUE	3	39	1	63.3812	83.8029			N	N	N	N	Y	Y
H8	H20	GAPDH	UNKNOWN	SYBR	None				Undetermined									TRUE	3.5694	TRUE	3	39	1	62.934	90.5108	81.716		N	N	N	N	Y	Y
H9	H20	GAPDH	UNKNOWN	SYBR	None				Undetermined									TRUE	3.5694	TRUE	3	39	1	63.8289	93.0467			N	N	N	N	Y	Y

## Sheet: Processed data
Sample Name	target gene	Cт	stdev Ct	delta ct (GOI-average GAPDH)	average column E	stdev (goi+gapdh)/2	delta delta Ct (column E-Colon)	Average column h	fold change (2^-(column i)	delta delta CT (aza-mock)	Average	fold change2^-(column K)	average column M	one-tailed correlated t-test	log2 column M	average column p	one-tailed correlated t-test
Caco2-M	B2M	22.6525	0.244186	9.88185	9.60664	0.171024	-6.23334	-5.95813	62.1695	0	0	1	1		0	0
Caco2-M	B2M	22.1865		9.4159			-5.76739	9.36921e-07				1			0			CaCo2 mock
Caco2-M	B2M	22.2928		9.52218			-5.87367					1			0			CaCo2 aza			day14
Caco2-A	B2M	21.6344	0.129354	8.96947	9.06836	0.154462	-5.32096	-5.41985	42.8092	-0.637175	-0.538284	1.55528	1.45608		0.637175	0.538284	0.000982152	Colo201 mock
Caco2-A	B2M	21.6858		9.02086		0.0772309	-5.37235			-0.585782		1.50085			0.585782			Colo201 aza
Caco2-A	B2M	21.8797		9.21475			-5.56624			-0.391896		1.31212			0.391896			normal colon
Colo201-M	B2M	20.8932	0.027737	4.40671	4.39561	0.0953918	-0.758206	-0.747107	1.67842	0	0	1	1		0	0
Colo201-M	B2M	20.8505		4.36405			-0.715539	6.31333e-07				1			0			B2M
Colo201-M	B2M	20.9026		4.41608			-0.767575					1			0			CD58
Colo201-A	B2M	21.6414	0.191762	7.07459	7.13949	0.200161	-3.42609	-3.49099	11.2432	2.67898	2.74388	0.156152	0.150146		-2.67898	-2.74388	7.86622e-06	PSMB9
Colo201-A	B2M	21.5554		6.9886		0.100081	-3.3401			2.59299		0.165742			-2.59299			TAP1
Colo201-A	B2M	21.9221		7.35528			-3.70678			2.95967		0.128544			-2.95967			TAPBP
Caco2-M	CD58	30.3751	0.244941	17.6045	17.4567	0.171402	-3.98184	-3.83409	14.2618	0	0	1	1		0	0
Caco2-M	CD58	29.9446		17.174			-3.55135	5.50238e-06				1			0
Caco2-M	CD58	30.3623		17.5917			-3.96907					1			0
Caco2-A	CD58	29.9206	0.0419762	17.2556	17.2642	0.110773	-3.63298	-3.64158	12.4803	-0.201106	-0.192507	1.14958	1.14307		0.201106	0.192507	0.000680068
Caco2-A	CD58	29.9748		17.3098		0.0553865	-3.68719			-0.146898		1.10719			0.146898
Caco2-A	CD58	29.8921		17.2272			-3.60457			-0.229518		1.17244			0.229518
Colo201-M	CD58	28.4202	0.175464	11.9337	11.9889	0.169255	1.68891	1.63368	0.322265	0	0	1	1		0	0
Colo201-M	CD58	28.3342		11.8477			1.77488	4.32425e-05				1			0
Colo201-M	CD58	28.6719		12.1854			1.43725					1			0
Colo201-A	CD58	27.3997	0.30018	12.8329	13.1715	0.25437	0.789753	0.451097	0.731486	0.843928	1.18258	0.557124	0.447147		-0.843928	-1.18258	0.00120592
Colo201-A	CD58	27.8437		13.2769		0.127185	0.345739			1.28794		0.409535			-1.28794
Colo201-A	CD58	27.9716		13.4048			0.2178			1.41588		0.374781			-1.41588
Caco2-M	LMP2	33.5178	0.205264	20.7472	20.8536	0.151563	-10.7394	-10.8458	1840.42	0	0	1	1		0	0
Caco2-M	LMP2	33.494		20.7234			-10.7157	4.27298e-08				1			0
Caco2-M	LMP2	33.8608		21.0902			-11.0824					1			0
Caco2-A	LMP2	33.8881	0.172162	21.2231	21.0276	0.175866	-11.2153	-11.0198	2076.35	0.369504	0.174012	0.774049	0.890504		-0.369504	-0.174012	0.0774481
Caco2-A	LMP2	33.5636		20.8986		0.0879329	-10.8908			0.0450102		0.969283			-0.0450102
Caco2-A	LMP2	33.6261		20.9611			-10.9533			0.107522		0.928181			-0.107522
Colo201-M	LMP2	25.829	0.0167521	9.34251	9.34189	0.0898994	0.665272	0.665884	0.630302	0	0	1	1		0	0
Colo201-M	LMP2	25.8113		9.32484			0.682934	1.33335e-07				1			0
Colo201-M	LMP2	25.8448		9.35833			0.649447					1			0
Colo201-A	LMP2	26.1029	0.0359798	11.5361	11.5606	0.122271	-1.52832	-1.55282	2.93391	2.1942	2.21871	0.218514	0.214878		-2.1942	-2.21871	2.30388e-08
Colo201-A	LMP2	26.1106		11.5438		0.0611353	-1.53603			2.20191		0.21735			-2.20191
Colo201-A	LMP2	26.1687		11.6019			-1.59413			2.26002		0.20877			-2.26002
Caco2-M	TAP1	29.9183	0.150375	17.1477	17.2968	0.124119	-7.04173	-7.19076	146.095	0	0	1	1		0	0
Caco2-M	TAP1	30.0647		17.2941			-7.1881	6.36881e-08				1			0
Caco2-M	TAP1	30.2191		17.4485			-7.34245					1			0
Caco2-A	TAP1	29.938	0.0220496	17.2731	17.2772	0.10081	-7.16706	-7.17117	144.124	-0.0237033	-0.0195904	1.01657	1.01375		0.0237033	0.0195904	0.0993331
Caco2-A	TAP1	29.9224		17.2575		0.0504048	-7.15147			-0.0392939		1.02761			0.0392939
Caco2-A	TAP1	29.9659		17.301			-7.19499			0.00422605		0.997075			-0.00422605
Colo201-M	TAP1	27.0996	0.118554	10.6131	10.6661	0.1408	-0.507105	-0.560044	1.47431	0	0	1	1		0	0
Colo201-M	TAP1	27.0697		10.5832			-0.477183	0.000607567				1			0
Colo201-M	TAP1	27.2883		10.8019			-0.695843					1			0
Colo201-A	TAP1	27.1128	0.280169	12.546	12.8147	0.244365	-2.43994	-2.70866	6.53714	1.8799	2.14862	0.271702	0.228352		-1.8799	-2.14862	9.28304e-05
Colo201-A	TAP1	27.6719		13.105		0.122183	-2.99903			2.43898		0.184414			-2.43898
Colo201-A	TAP1	27.3598		12.793			-2.68701			2.12697		0.228939			-2.12697
Caco2-M	TAPBP	27.0295	0.119584	14.2589	14.3091	0.108723	-5.71083	-5.76107	54.2319	0	0	1	1		0	0
Caco2-M	TAPBP	26.9935		14.2229			-5.6748	6.18222e-08				1			0
Caco2-M	TAPBP	27.2162		14.4456			-5.89758					1			0
Caco2-A	TAPBP	26.8556	0.076191	14.1906	14.1027	0.12788	-5.64258	-5.55461	47.0006	-0.118487	-0.206464	1.0856	1.15492		0.118487	0.206464	0.00467652
Caco2-A	TAPBP	26.7233		14.0584		0.0639402	-5.51032			-0.250746		1.18982			0.250746
Caco2-A	TAPBP	26.7239		14.059			-5.51091			-0.250159		1.18934			0.250159
Colo201-M	TAPBP	25.6479	0.0657002	9.16141	9.14695	0.114373	-0.613347	-0.598889	1.51455	0	0	1	1		0	0
Colo201-M	TAPBP	25.5617		9.07522			-0.527164	4.70149e-05				1			0
Colo201-M	TAPBP	25.6907		9.20422			-0.656156					1			0
Colo201-A	TAPBP	24.1979	0.417668	9.63103	9.88127	0.313115	-1.08297	-1.33321	2.51962	0.484082	0.734317	0.714952	0.617073		-0.484082	-0.734317	0.0191039
Colo201-A	TAPBP	24.2162		9.64934		0.156557	-1.10128			0.502387		0.705938			-0.502387
Colo201-A	TAPBP	24.9303		10.3634			-1.81537			1.21648		0.43033			-1.21648
Caco2-M	GAPDH	12.8347	0.0978624	12.7706
Caco2-M	GAPDH	12.658		av
Caco2-M	GAPDH	12.8191
Caco2-A	GAPDH	12.7834	0.17957	12.6649
Caco2-A	GAPDH	12.4583		av
Caco2-A	GAPDH	12.7531
Colo201-M	GAPDH	16.3971	0.163047	16.4865
Colo201-M	GAPDH	16.6747		av
Colo201-M	GAPDH	16.3877
Colo201-A	GAPDH	14.6091	0.208561	14.5668
Colo201-A	GAPDH	14.3403		av
Colo201-A	GAPDH	14.751			average	stdev
Normal Colon	B2M	19.208	0.131207	3.77422	3.64851	0.131207	0.125715	0
Normal Colon	B2M	18.9462		3.51242			-0.136084
Normal Colon	B2M	19.0927		3.65888			0.0103683
Normal Colon	CD58	28.8324	0.196046	13.3986	13.6226	0.196046	-0.223989	-5.92119e-16
Normal Colon	CD58	29.14		13.7062			0.0836093
Normal Colon	CD58	29.1968		13.763			0.14038
Normal Colon	LMP2	25.3049	0.163932	9.87109	10.0078	0.163932	-0.136693	-5.92119e-16
Normal Colon	LMP2	25.3965		9.96272			-0.0450548
Normal Colon	LMP2	25.6233		10.1895			0.181748
Normal Colon	TAP1	25.5094	0.154562	10.0756	10.106	0.154562	-0.0304133	5.92119e-16
Normal Colon	TAP1	25.4027		9.96891			-0.137095
Normal Colon	TAP1	25.7073		10.2735			0.167508
Normal Colon	TAPBP	24.0178	0.0430526	8.58399	8.54806	0.0430526	0.0359325	0
Normal Colon	TAPBP	23.9341		8.50034			-0.047718
Normal Colon	TAPBP	23.9937		8.55985			0.0117855
Normal Colon	GAPDH	15.2066	0.19677	15.4338
Normal Colon	GAPDH	15.5508
Normal Colon	GAPDH	15.544
H20	GAPDH	Undetermined	#DIV/0!
H20	GAPDH	Undetermined
H20	GAPDH	37.0499
Singleplex
TAP1
95.0
Caco2-A
