# Supplementary material for: Correction: Inhibiting DNA methylation activates cancer testis antigens and expression of the antigen processing and presentation machinery in colon and ovarian cancer cells
Source: PLoS One. 2020 Dec 10;15(12):e0243944. doi: 10.1371/journal.pone.0243944 (PMC7728177; doi:10.1371/journal.pone.0243944)
Supplement: S1 Data — (ZIP) [file pone.0243944.s001.zip › Figure 3 - Time point day 3 - raw and processed data.xls]

## Sheet: Raw data
Well	Sample Name	Target Name	Task	Reporter	Quencher	RQ	RQ Min	RQ Max	Cт	Cт Mean	Cт SD	ΔCт	ΔCт Mean	ΔCт SE	HK Control ΔCт Mean	HK Control ΔCт SE	ΔΔCт	Automatic Ct Threshold	Ct Threshold	Automatic Baseline	Baseline Start	Baseline End	Efficiency	Tm1	Tm2	Tm3	Comments	BADROX	HIGHSD	NOISE	SPIKE	EXPFAIL	MTP
A1	Caco2-M	B2M	UNKNOWN	SYBR	None	1.66172	1.12093	2.46343	21.5071	21.1847	0.343994		-8.54935	0.204574			-0.732681	TRUE	1.92507	TRUE	1	2	1	78.2875				N	N	N	N	N	N
A2	Caco2-M	B2M	UNKNOWN	SYBR	None	1.66172	1.12093	2.46343	20.8225	21.1847	0.343994		-8.54935	0.204574			-0.732681	TRUE	1.92507	TRUE	1	2	1	78.2875				N	N	N	N	N	N
A3	Caco2-M	B2M	UNKNOWN	SYBR	None	1.66172	1.12093	2.46343	21.2245	21.1847	0.343994		-8.54935	0.204574			-0.732681	TRUE	1.92507	TRUE	3	10	1	78.436				N	N	N	N	N	N
A4	Caco2-A	B2M	UNKNOWN	SYBR	None	1	0.269233	3.71425	20.8925	20.3132	0.571695		-7.81667	0.84962			0	TRUE	1.92507	TRUE	3	12	1	78.436				N	Y	N	N	N	N
A5	Caco2-A	B2M	UNKNOWN	SYBR	None	1	0.269233	3.71425	20.664	20.3132	0.571695		-7.81667	0.84962			0	TRUE	1.92507	TRUE	3	11	1	78.4363				N	Y	N	N	N	N
A6	Caco2-A	B2M	UNKNOWN	SYBR	None	1	0.269233	3.71425	20.9133	20.3132	0.571695		-7.81667	0.84962			0	TRUE	1.92507	TRUE	3	9	1	78.4363				N	Y	N	N	N	N
A7	Colo201-M	B2M	UNKNOWN	SYBR	None	0.453212	0.378979	0.541984	19.4405	19.2717	0.15473		-6.67492	0.0929482			1.14174	TRUE	1.92507	TRUE	3	8	1	78.1385				N	N	N	N	N	N
A8	Colo201-M	B2M	UNKNOWN	SYBR	None	0.453212	0.378979	0.541984	19.238	19.2717	0.15473		-6.67492	0.0929482			1.14174	TRUE	1.92507	TRUE	3	6	1	78.1385				N	N	N	N	N	N
A9	Colo201-M	B2M	UNKNOWN	SYBR	None	0.453212	0.378979	0.541984	19.1366	19.2717	0.15473		-6.67492	0.0929482			1.14174	TRUE	1.92507	TRUE	1	2	1	78.1396				N	N	N	N	N	N
A10	Colo201-A	B2M	UNKNOWN	SYBR	None	1	0.269233	3.71425	19.9075	20.3132	0.571695		-7.81667	0.84962			0	TRUE	1.92507	TRUE	3	10	1	78.1396				N	Y	N	N	N	N
A11	Colo201-A	B2M	UNKNOWN	SYBR	None	1	0.269233	3.71425	19.847	20.3132	0.571695		-7.81667	0.84962			0	TRUE	1.92507	TRUE	3	11	1	78.2894				Y	Y	N	N	N	N
A12	Colo201-A	B2M	UNKNOWN	SYBR	None	1	0.269233	3.71425	19.6548	20.3132	0.571695		-7.81667	0.84962			0	TRUE	1.92507	TRUE	1	2	1	78.2894				Y	Y	N	N	N	N
B1	Caco2-M	CD58	UNKNOWN	SYBR	None	1.19885	1.0056	1.42924	29.746	29.6001	0.133448		-0.133941	0.0913389			-0.261648	TRUE	2.84376	TRUE	3	19	1	74.8586				N	N	N	N	N	N
B2	Caco2-M	CD58	UNKNOWN	SYBR	None	1.19885	1.0056	1.42924	29.4843	29.6001	0.133448		-0.133941	0.0913389			-0.261648	TRUE	2.84376	TRUE	3	20	1	74.8586				N	N	N	N	N	N
B3	Caco2-M	CD58	UNKNOWN	SYBR	None	1.19885	1.0056	1.42924	29.57	29.6001	0.133448		-0.133941	0.0913389			-0.261648	TRUE	2.84376	TRUE	3	18	1	75.0062				N	N	N	N	N	N
B4	Caco2-A	CD58	UNKNOWN	SYBR	None	1	0.19811	5.0477	29.6751	28.2576	1.6089		0.127707	1.04824			0	TRUE	2.84376	TRUE	3	19	1	75.0062				N	Y	N	N	N	N
B5	Caco2-A	CD58	UNKNOWN	SYBR	None	1	0.19811	5.0477	29.7813	28.2576	1.6089		0.127707	1.04824			0	TRUE	2.84376	TRUE	3	20	1	75.0067				N	Y	N	N	N	N
B6	Caco2-A	CD58	UNKNOWN	SYBR	None	1	0.19811	5.0477	29.7065	28.2576	1.6089		0.127707	1.04824			0	TRUE	2.84376	TRUE	3	20	1	75.0067				N	Y	N	N	N	N
B7	Colo201-M	CD58	UNKNOWN	SYBR	None	0.773693	0.663639	0.901998	26.2943	26.4445	0.130742		0.497874	0.0797291			0.370167	TRUE	2.84376	TRUE	3	15	1	74.7101				N	N	N	N	N	N
B8	Colo201-M	CD58	UNKNOWN	SYBR	None	0.773693	0.663639	0.901998	26.506	26.4445	0.130742		0.497874	0.0797291			0.370167	TRUE	2.84376	TRUE	3	15	1	74.7101				N	N	N	N	N	N
B9	Colo201-M	CD58	UNKNOWN	SYBR	None	0.773693	0.663639	0.901998	26.5331	26.4445	0.130742		0.497874	0.0797291			0.370167	TRUE	2.84376	TRUE	3	16	1	74.8601				N	N	N	N	N	N
B10	Colo201-A	CD58	UNKNOWN	SYBR	None	1	0.19811	5.0477	26.5521	28.2576	1.6089		0.127707	1.04824			0	TRUE	2.84376	TRUE	3	15	1	74.8601				N	Y	N	N	N	N
B11	Colo201-A	CD58	UNKNOWN	SYBR	None	1	0.19811	5.0477	26.9146	28.2576	1.6089		0.127707	1.04824			0	TRUE	2.84376	TRUE	3	15	1	74.861				N	Y	N	N	N	N
B12	Colo201-A	CD58	UNKNOWN	SYBR	None	1	0.19811	5.0477	26.9159	28.2576	1.6089		0.127707	1.04824			0	TRUE	2.84376	TRUE	3	15	1	74.861				N	Y	N	N	N	N
C1	Caco2-M	LMP2	UNKNOWN	SYBR	None	0.127032	0.07735	0.208624	33.7189	33.4057	0.43833		3.67167	0.257781			2.97674	TRUE	2.9698	TRUE	3	25	1	83.0582				N	N	N	N	N	N
C2	Caco2-M	LMP2	UNKNOWN	SYBR	None	0.127032	0.07735	0.208624	33.5935	33.4057	0.43833		3.67167	0.257781			2.97674	TRUE	2.9698	TRUE	3	22	1	83.0582				N	N	N	N	N	N
C3	Caco2-M	LMP2	UNKNOWN	SYBR	None	0.127032	0.07735	0.208624	32.9048	33.4057	0.43833		3.67167	0.257781			2.97674	TRUE	2.9698	TRUE	3	23	1	83.2077				N	N	N	N	N	N
C4	Caco2-A	LMP2	UNKNOWN	SYBR	None	1	0.0436174	22.9266	32.9898	28.8248	4.54704		0.694928	2.02813			0	TRUE	2.9698	TRUE	3	23	1	83.6551				N	Y	N	N	N	N
C5	Caco2-A	LMP2	UNKNOWN	SYBR	None	1	0.0436174	22.9266	32.8856	28.8248	4.54704		0.694928	2.02813			0	TRUE	2.9698	TRUE	3	23	1	83.208				N	Y	N	N	N	N
C6	Caco2-A	LMP2	UNKNOWN	SYBR	None	1	0.0436174	22.9266	33.0482	28.8248	4.54704		0.694928	2.02813			0	TRUE	2.9698	TRUE	3	23	1	83.3571				N	Y	N	N	N	N
C7	Colo201-M	LMP2	UNKNOWN	SYBR	None	4.96723	4.33037	5.69775	24.2359	24.3291	0.115208		-1.61751	0.0712967			-2.31244	TRUE	2.9698	TRUE	3	9	1	82.9086				Y	N	N	Y	N	N
C8	Colo201-M	LMP2	UNKNOWN	SYBR	None	4.96723	4.33037	5.69775	24.2935	24.3291	0.115208		-1.61751	0.0712967			-2.31244	TRUE	2.9698	TRUE	3	12	1	82.9086				Y	N	N	N	N	N
C9	Colo201-M	LMP2	UNKNOWN	SYBR	None	4.96723	4.33037	5.69775	24.4579	24.3291	0.115208		-1.61751	0.0712967			-2.31244	TRUE	2.9698	TRUE	3	13	1	82.9099				Y	N	N	N	N	N
C10	Colo201-A	LMP2	UNKNOWN	SYBR	None	1	0.0436174	22.9266	24.6176	28.8248	4.54704		0.694928	2.02813			0	TRUE	2.9698	TRUE	3	13	1	82.9099				Y	Y	N	N	N	N
C11	Colo201-A	LMP2	UNKNOWN	SYBR	None	1	0.0436174	22.9266	24.5693	28.8248	4.54704		0.694928	2.02813			0	TRUE	2.9698	TRUE	3	16	1	83.0595				Y	Y	N	N	N	N
C12	Colo201-A	LMP2	UNKNOWN	SYBR	None	1	0.0436174	22.9266	24.8381	28.8248	4.54704		0.694928	2.02813			0	TRUE	2.9698	TRUE	3	15	1	83.0595				Y	Y	N	N	N	N
D1	Caco2-M	TAP1	UNKNOWN	SYBR	None				29.6465	29.734	0.0849712							TRUE	2.57895	TRUE	3	17	1	70.9825	82.9091			N	N	N	N	N	Y
D2	Caco2-M	TAP1	UNKNOWN	SYBR	None				29.8161	29.734	0.0849712							TRUE	2.57895	TRUE	3	18	1	70.9825	82.9091			N	N	N	N	N	Y
D3	Caco2-M	TAP1	UNKNOWN	SYBR	None				29.7395	29.734	0.0849712							TRUE	2.57895	TRUE	3	21	1	70.98	82.9095			N	N	N	N	N	Y
D4	Caco2-A	TAP1	UNKNOWN	SYBR	None				30.0816	28.1299	2.00107							TRUE	2.57895	TRUE	3	20	1	71.1292	83.0586			N	Y	N	N	N	Y
D5	Caco2-A	TAP1	UNKNOWN	SYBR	None				29.8437	28.1299	2.00107							TRUE	2.57895	TRUE	3	20	1	71.1297	83.0589			N	Y	N	N	N	Y
D6	Caco2-A	TAP1	UNKNOWN	SYBR	None				29.9211	28.1299	2.00107							TRUE	2.57895	TRUE	3	19	1	70.9806	83.0589			N	Y	N	N	N	Y
D7	Colo201-M	TAP1	UNKNOWN	SYBR	None				25.904	25.9466	0.04446							TRUE	2.57895	TRUE	3	15	1	82.9086				N	N	N	N	N	N
D8	Colo201-M	TAP1	UNKNOWN	SYBR	None				25.9431	25.9466	0.04446							TRUE	2.57895	TRUE	3	16	1	82.9086				N	N	N	N	N	N
D9	Colo201-M	TAP1	UNKNOWN	SYBR	None				25.9927	25.9466	0.04446							TRUE	2.57895	TRUE	3	17	1	82.9099				N	N	N	N	N	N
D10	Colo201-A	TAP1	UNKNOWN	SYBR	None				26.0796	28.1299	2.00107							TRUE	2.57895	TRUE	3	15	1	82.9099				Y	Y	N	N	N	N
D11	Colo201-A	TAP1	UNKNOWN	SYBR	None				26.6001	28.1299	2.00107							TRUE	2.57895	TRUE	3	18	1	82.9105				N	Y	N	N	N	N
D12	Colo201-A	TAP1	UNKNOWN	SYBR	None				26.253	28.1299	2.00107							TRUE	2.57895	TRUE	3	16	1	82.9105				N	Y	N	N	N	N
E1	Caco2-M	TAPBP	UNKNOWN	SYBR	None	1.20337	1.02983	1.40615	26.0917	26.1585	0.111464		-3.57553	0.0809205			-0.267082	TRUE	2.42145	TRUE	3	16	1	84.549				N	N	N	N	N	N
E2	Caco2-M	TAPBP	UNKNOWN	SYBR	None	1.20337	1.02983	1.40615	26.0966	26.1585	0.111464		-3.57553	0.0809205			-0.267082	TRUE	2.42145	TRUE	3	18	1	84.3999				Y	N	N	N	N	N
E3	Caco2-M	TAPBP	UNKNOWN	SYBR	None	1.20337	1.02983	1.40615	26.2872	26.1585	0.111464		-3.57553	0.0809205			-0.267082	TRUE	2.42145	TRUE	3	17	1	84.5498				N	N	N	N	N	N
E4	Caco2-A	TAPBP	UNKNOWN	SYBR	None	1	0.194871	5.1316	26.3518	24.8214	1.6503		-3.30845	1.05891			0	TRUE	2.42145	TRUE	3	18	1	84.5498				N	Y	N	N	N	N
E5	Caco2-A	TAPBP	UNKNOWN	SYBR	None	1	0.194871	5.1316	26.1674	24.8214	1.6503		-3.30845	1.05891			0	TRUE	2.42145	TRUE	3	18	1	84.6992				Y	Y	N	N	N	N
E6	Caco2-A	TAPBP	UNKNOWN	SYBR	None	1	0.194871	5.1316	26.3758	24.8214	1.6503		-3.30845	1.05891			0	TRUE	2.42145	TRUE	3	18	1	84.55				Y	Y	N	N	N	N
E7	Colo201-M	TAPBP	UNKNOWN	SYBR	None	0.781456	0.728408	0.838367	23.0093	22.9939	0.0450123		-2.95269	0.0365276			0.355763	TRUE	2.42145	TRUE	3	14	1	84.3992				N	N	N	Y	N	N
E8	Colo201-M	TAPBP	UNKNOWN	SYBR	None	0.781456	0.728408	0.838367	22.9433	22.9939	0.0450123		-2.95269	0.0365276			0.355763	TRUE	2.42145	TRUE	3	14	1	84.3992				Y	N	N	N	N	N
E9	Colo201-M	TAPBP	UNKNOWN	SYBR	None	0.781456	0.728408	0.838367	23.0293	22.9939	0.0450123		-2.95269	0.0365276			0.355763	TRUE	2.42145	TRUE	3	13	1	84.5497				Y	N	N	N	N	N
E10	Colo201-A	TAPBP	UNKNOWN	SYBR	None	1	0.194871	5.1316	23.0674	24.8214	1.6503		-3.30845	1.05891			0	TRUE	2.42145	TRUE	3	15	1	84.5497				Y	Y	N	N	N	N
E11	Colo201-A	TAPBP	UNKNOWN	SYBR	None	1	0.194871	5.1316	23.0423	24.8214	1.6503		-3.30845	1.05891			0	TRUE	2.42145	TRUE	3	14	1	84.4011				Y	Y	N	N	N	N
E12	Colo201-A	TAPBP	UNKNOWN	SYBR	None	1	0.194871	5.1316	23.9237	24.8214	1.6503		-3.30845	1.05891			0	TRUE	2.42145	TRUE	3	15	1	84.4011				N	Y	N	N	N	N
F1	Caco2-M	GAPDH	UNKNOWN	SYBR	None	5.47893	4.58531	6.54671	17.5522	17.696	0.135866		-12.0381	0.0925195			-2.45389	TRUE	3.5694	TRUE	3	8	1	77.6912				Y	N	N	N	N	N
F2	Caco2-M	GAPDH	UNKNOWN	SYBR	None	5.47893	4.58531	6.54671	17.7136	17.696	0.135866		-12.0381	0.0925195			-2.45389	TRUE	3.5694	TRUE	3	7	1	77.6912				Y	N	N	N	N	N
F3	Caco2-M	GAPDH	UNKNOWN	SYBR	None	5.47893	4.58531	6.54671	17.8222	17.696	0.135866		-12.0381	0.0925195			-2.45389	TRUE	3.5694	TRUE	3	9	1	77.8395				Y	N	N	N	N	N
F4	Caco2-A	GAPDH	UNKNOWN	SYBR	None	1	0.262967	3.80276	17.9145	18.5457	0.695475		-9.58418	0.864868			0	TRUE	3.5694	TRUE	3	9	1	77.8395				Y	Y	N	N	N	N
F5	Caco2-A	GAPDH	UNKNOWN	SYBR	None	1	0.262967	3.80276	17.8844	18.5457	0.695475		-9.58418	0.864868			0	TRUE	3.5694	TRUE	3	8	1	77.8399				Y	Y	N	N	N	N
F6	Caco2-A	GAPDH	UNKNOWN	SYBR	None	1	0.262967	3.80276	17.939	18.5457	0.695475		-9.58418	0.864868			0	TRUE	3.5694	TRUE	3	10	1	77.8399				Y	Y	N	N	N	N
F7	Colo201-M	GAPDH	UNKNOWN	SYBR	None	0.122812	0.0944055	0.159767	19.3331	19.3879	0.232542		-6.55871	0.13669			3.02547	TRUE	3.5694	TRUE	3	11	1	77.6913				Y	N	Y	Y	N	N
F8	Colo201-M	GAPDH	UNKNOWN	SYBR	None	0.122812	0.0944055	0.159767	19.643	19.3879	0.232542		-6.55871	0.13669			3.02547	TRUE	3.5694	TRUE	3	10	1	77.6913				Y	N	N	N	N	N
F9	Colo201-M	GAPDH	UNKNOWN	SYBR	None	0.122812	0.0944055	0.159767	19.1877	19.3879	0.232542		-6.55871	0.13669			3.02547	TRUE	3.5694	TRUE	3	10	1	77.6924				Y	N	N	Y	N	N
F10	Colo201-A	GAPDH	UNKNOWN	SYBR	None	1	0.262967	3.80276	19.2039	18.5457	0.695475		-9.58418	0.864868			0	TRUE	3.5694	TRUE	3	10	1	77.6924				Y	Y	N	N	N	N
F11	Colo201-A	GAPDH	UNKNOWN	SYBR	None	1	0.262967	3.80276	19.0909	18.5457	0.695475		-9.58418	0.864868			0	TRUE	3.5694	TRUE	3	7	1	77.5441				Y	Y	N	N	N	N
F12	Colo201-A	GAPDH	UNKNOWN	SYBR	None	1	0.262967	3.80276	19.2414	18.5457	0.695475		-9.58418	0.864868			0	TRUE	3.5694	TRUE	3	9	1	77.5441				Y	Y	N	N	N	N
G1	Normal Colon	B2M	UNKNOWN	SYBR	None	0.31663	0.246926	0.406012	19.2961	19.1261	0.164485		-6.15754	0.129202			1.65913	TRUE	1.92507	TRUE	3	9	1	78.1384				N	N	N	N	N	N
G2	Normal Colon	B2M	UNKNOWN	SYBR	None	0.31663	0.246926	0.406012	18.9678	19.1261	0.164485		-6.15754	0.129202			1.65913	TRUE	1.92507	TRUE	3	9	1	78.1384				N	N	N	N	N	N
G3	Normal Colon	B2M	UNKNOWN	SYBR	None	0.31663	0.246926	0.406012	19.1144	19.1261	0.164485		-6.15754	0.129202			1.65913	TRUE	1.92507	TRUE	3	10	1	78.2868				N	N	N	N	N	N
G4	Normal Colon	CD58	UNKNOWN	SYBR	None	0.0760954	0.0557735	0.103822	28.983	29.1274	0.23487		3.84375	0.16144			3.71605	TRUE	2.84376	TRUE	3	18	1	74.8571				N	N	N	N	N	N
G5	Normal Colon	CD58	UNKNOWN	SYBR	None	0.0760954	0.0557735	0.103822	29.3984	29.1274	0.23487		3.84375	0.16144			3.71605	TRUE	2.84376	TRUE	3	20	1	74.8576				N	N	N	N	N	N
G6	Normal Colon	CD58	UNKNOWN	SYBR	None	0.0760954	0.0557735	0.103822	29.0008	29.1274	0.23487		3.84375	0.16144			3.71605	TRUE	2.84376	TRUE	3	19	1	74.8576				N	N	N	N	N	N
G7	Normal Colon	LMP2	UNKNOWN	SYBR	None	1.63038	1.27798	2.07994	25.1102	25.2734	0.158159		-0.0102774	0.126542			-0.705205	TRUE	2.9698	TRUE	3	15	1	82.9086				Y	N	N	Y	N	N
G8	Normal Colon	LMP2	UNKNOWN	SYBR	None	1.63038	1.27798	2.07994	25.2839	25.2734	0.158159		-0.0102774	0.126542			-0.705205	TRUE	2.9698	TRUE	3	15	1	82.9086				N	N	N	N	N	N
G9	Normal Colon	LMP2	UNKNOWN	SYBR	None	1.63038	1.27798	2.07994	25.426	25.2734	0.158159		-0.0102774	0.126542			-0.705205	TRUE	2.9698	TRUE	3	16	1	83.059				N	N	N	N	N	N
G10	Normal Colon	TAP1	UNKNOWN	SYBR	None				25.2207	25.2837	0.151738							TRUE	2.57895	TRUE	3	15	1	83.059				Y	N	N	N	N	N
G11	Normal Colon	TAP1	UNKNOWN	SYBR	None				25.1736	25.2837	0.151738							TRUE	2.57895	TRUE	3	17	1	82.7614				Y	N	N	N	N	N
G12	Normal Colon	TAP1	UNKNOWN	SYBR	None				25.4567	25.2837	0.151738							TRUE	2.57895	TRUE	3	15	1	82.9105				N	N	N	N	N	N
H1	Normal Colon	TAPBP	UNKNOWN	SYBR	None	0.335703	0.277926	0.405492	23.6152	23.5499	0.0766254		-1.73371	0.0981427			1.57474	TRUE	2.42145	TRUE	3	13	1	84.549				N	N	N	N	N	N
H2	Normal Colon	TAPBP	UNKNOWN	SYBR	None	0.335703	0.277926	0.405492	23.4656	23.5499	0.0766254		-1.73371	0.0981427			1.57474	TRUE	2.42145	TRUE	3	14	1	84.549				N	N	N	N	N	N
H3	Normal Colon	TAPBP	UNKNOWN	SYBR	None	0.335703	0.277926	0.405492	23.5691	23.5499	0.0766254		-1.73371	0.0981427			1.57474	TRUE	2.42145	TRUE	3	14	1	84.6989				N	N	N	N	N	N
H4	Normal Colon	GAPDH	UNKNOWN	SYBR	None	0.029597	0.0242818	0.0360755	20.6701	20.7779	0.0933439		-4.50577	0.102855			5.07841	TRUE	3.5694	TRUE	3	9	1	77.9886				Y	N	N	N	N	N
H5	Normal Colon	GAPDH	UNKNOWN	SYBR	None	0.029597	0.0242818	0.0360755	20.8338	20.7779	0.0933439		-4.50577	0.102855			5.07841	TRUE	3.5694	TRUE	3	11	1	77.989				Y	N	N	N	N	N
H6	Normal Colon	GAPDH	UNKNOWN	SYBR	None	0.029597	0.0242818	0.0360755	20.8298	20.7779	0.0933439		-4.50577	0.102855			5.07841	TRUE	3.5694	TRUE	3	11	1	77.989				Y	N	N	N	N	N
H7	H20	GAPDH	UNKNOWN	SYBR	None				Undetermined									TRUE	3.5694	TRUE	3	39	1	63.3812	83.8029			N	N	N	N	Y	Y
H8	H20	GAPDH	UNKNOWN	SYBR	None				Undetermined									TRUE	3.5694	TRUE	3	39	1	62.934	90.5108	81.716		N	N	N	N	Y	Y
H9	H20	GAPDH	UNKNOWN	SYBR	None				Undetermined									TRUE	3.5694	TRUE	3	39	1	63.8289	93.0467			N	N	N	N	Y	Y

## Sheet: Processed data day 3
Sample Name	target gene	Cт	stdev Ct	delta ct (GOI-average GAPDH)	average column E	stdev (goi+gapdh)/2	delta delta Ct (column E-Colon)	Average column h	fold change (2^-(column i)	delta delta CT (aza-mock)	Average	fold change2^-(column K)	average column M	one-tailed correlated t-test	log2 column M	average column p	one-tailed correlated t-test
Caco2-M	B2M	21.9153	0.250237	8.92788	8.6722	0.268269	-5.81446	-5.55879	47.137	0	0	1	1		0	0
Caco2-M	B2M	21.6484		8.66094			-5.54752	3.38999e-06				1			0			CaCo2
Caco2-M	B2M	21.4152		8.42779			-5.31437					1			0			CaCo2 aza
Caco2-A	B2M	20.7141	0.0668837	7.77593	7.85095	0.0462419	-4.66252	-4.73753	26.6771	-0.896271	-0.821254	1.86125	1.76822		0.896271	0.821254		Colo201
Caco2-A	B2M	20.8108		7.87256		0.015414	-4.75914			-0.799643		1.74067			0.799643			Colo201 aza
Caco2-A	B2M	20.8425		7.90435			-4.79094			-0.767848		1.70273			0.767848			normal colon
Colo201-M	B2M	20.3742	0.167679	5.9509	6.12317	0.201367	-2.83749	-3.00975	8.05427	0	0	1	1		0	0
Colo201-M	B2M	20.5561		6.13275			-3.01934	1.65791e-05				1			0			B2M
Colo201-M	B2M	20.7092		6.28585			-3.17243					1			0			CD58
Colo201-A	B2M	19.9083	0.0326943	5.3702	5.33536	0.0378105	-2.25678	-2.22194	4.66521	-0.75297	-0.78781	1.68526	1.72675		0.75297	0.78781		PSMB9
Colo201-A	B2M	19.8686		5.33053		0.0126035	-2.21712			-0.792637		1.73224			0.792637			TAP1
Colo201-A	B2M	19.8434		5.30535			-2.19193			-0.817822		1.76274			0.817822			TAPBP
Caco2-M	CD58	29.4251	0.272679	16.4376	16.1404	0.27949	-3.34214	-3.04492	8.25299	0	0	1	1		0	0
Caco2-M	CD58	28.8893		15.9018			-2.80632	2.91122e-05				1			0
Caco2-M	CD58	29.0692		16.0818			-2.9863					1			0
Caco2-A	CD58	29.4957	0.196204	16.5575	16.5891	0.110902	-3.46196	-3.49364	11.2639	0.417039	0.448724	0.74896	0.737167		-0.417039	-0.448724
Caco2-A	CD58	29.3489		16.4107		0.0369674	-3.31521			0.27029		0.829153			-0.27029
Caco2-A	CD58	29.7375		16.7993			-3.70376			0.658842		0.633387			-0.658842
Colo201-M	CD58	26.7913	0.135316	12.368	12.3555	0.185185	0.727505	0.74001	0.598735	0	0	1	1		0	0
Colo201-M	CD58	26.6377		12.2144			0.881144	0.0009756				1			0
Colo201-M	CD58	26.9074		12.4841			0.61138					1			0
Colo201-A	CD58	26.852	0.285584	12.3139	12.5893	0.164255	0.78156	0.5062	0.704075	-0.04155	0.23381	1.02922	0.861455		0.04155	-0.23381
Colo201-A	CD58	27.1079		12.5699		0.0547518	0.525653			0.214357		0.86193			-0.214357
Colo201-A	CD58	27.4222		12.8841			0.211386			0.528623		0.693216			-0.528623
Caco2-M	LMP2	29.5851	0.17408	16.5977	16.4447	0.23019	-7.21287	-7.05989	133.425	0	0	1	1		0	0
Caco2-M	LMP2	29.2427		16.2553			-6.87048	3.80357e-07				1			0
Caco2-M	LMP2	29.4685		16.4811			-7.09631					1			0
Caco2-A	LMP2	28.9249	0.143312	15.9867	15.8872	0.0844558	-6.6019	-6.50246	90.6639	-0.457989	-0.557429	1.37363	1.47658		0.457989	0.557429
Caco2-A	LMP2	28.8903		15.9521		0.0281519	-6.56729			-0.492599		1.40698			0.492599
Caco2-A	LMP2	28.6612		15.723			-6.33818			-0.721701		1.64912			0.721701
Colo201-M	LMP2	25.1036	0.0484082	10.6803	10.6244	0.141731	-1.2955	-1.23961	2.36134	0	0	1	1		0	0
Colo201-M	LMP2	25.0189		10.5955			-1.21076	8.74498e-05				1			0
Colo201-M	LMP2	25.0207		10.5974			-1.21257					1			0
Colo201-A	LMP2	24.3401	0.073741	9.80202	9.76445	0.0583339	-0.417232	-0.379663	1.30104	-0.822377	-0.859945	1.76832	1.81657		0.822377	0.859945
Colo201-A	LMP2	24.2175		9.67949		0.0194446	-0.294704			-0.944905		1.92506			0.944905
Colo201-A	LMP2	24.3499		9.81184			-0.427055			-0.812554		1.75632			0.812554
Caco2-M	TAP1	27.878	0.0271051	14.8906	14.9026	0.156703	-5.75396	-5.76593	54.4151	0	0	1	1		0	0
Caco2-M	TAP1	27.871		14.8835			-5.74688	5.93468e-08				1			0
Caco2-M	TAP1	27.921		14.9336			-5.79697					1			0
Caco2-A	TAP1	26.955	0.0173107	14.0168	14.0246	0.0214554	-4.8802	-4.88794	29.6085	-0.885731	-0.877997	1.8477	1.83791		0.885731	0.877997
Caco2-A	TAP1	26.9826		14.0444		0.00715181	-4.90777			-0.858167		1.81273			0.858167
Caco2-A	TAP1	26.9507		14.0125			-4.87584			-0.890093		1.8533			0.890093
Colo201-M	TAP1	25.6487	0.0878636	11.2254	11.1402	0.161459	-2.08878	-2.00358	4.00995	0	0	1	1		0	0
Colo201-M	TAP1	25.4732		11.0499			-1.91328	9.03396e-06				1			0
Colo201-M	TAP1	25.5686		11.1453			-2.00869					1			0
Colo201-A	TAP1	24.2621	0.138812	9.72405	9.85236	0.0908694	-0.587412	-0.715724	1.64231	-1.41617	-1.28786	2.66876	2.44915		1.41617	1.28786
Colo201-A	TAP1	24.5378		9.99971		0.0302898	-0.863071			-1.14051		2.20459			1.14051
Colo201-A	TAP1	24.3714		9.83333			-0.69669			-1.30689		2.47408			1.30689
Caco2-M	TAPBP	24.8975	0.123583	11.9101	11.8552	0.204942	-3.68224	-3.62737	12.358	0	0	1	1		0	0
Caco2-M	TAPBP	24.7012		11.7137			-3.48585	8.51477e-07				1			0
Caco2-M	TAPBP	24.9293		11.9419			-3.71402					1			0
Caco2-A	TAPBP	24.302	0.0342752	11.3638	11.338	0.0299377	-3.13595	-3.11016	8.63481	-0.491419	-0.517207	1.40583	1.43145		0.491419	0.517207
Caco2-A	TAPBP	24.2373		11.2991		0.00997922	-3.07127			-0.556101		1.47029			0.556101
Caco2-A	TAPBP	24.2893		11.3511			-3.12327			-0.504099		1.41824			0.504099
Colo201-M	TAPBP	24.4468	0.0453976	10.0235	10.0381	0.140226	-1.79559	-1.81028	3.50709	0	0	1	1		0	0
Colo201-M	TAPBP	24.4252		10.0019			-1.77404	1.90505e-06				1			0
Colo201-M	TAPBP	24.5124		10.0891			-1.8612					1			0
Colo201-A	TAPBP	23.9536	0.544729	9.41555	9.75449	0.293828	-1.18768	-1.52662	2.88111	-0.622595	-0.283652	1.53964	1.2716		0.622595	0.283652
Colo201-A	TAPBP	24.0031		9.46508		0.0979426	-1.23722			-0.573057		1.48767			0.573057
Colo201-A	TAPBP	24.9209		10.3828			-2.15497			0.344696		0.787474			-0.344696
Caco2-M	GAPDH	Undetermined	0.286301	12.9874
Caco2-M	GAPDH	12.785		av
Caco2-M	GAPDH	13.1899
Caco2-A	GAPDH	12.9613	0.0256001	12.9382
Caco2-A	GAPDH	12.9425		av
Caco2-A	GAPDH	12.9107
Colo201-M	GAPDH	14.1612	0.235054	14.4233
Colo201-M	GAPDH	14.4935		av
Colo201-M	GAPDH	14.6153
Colo201-A	GAPDH	14.5771	0.0429268	14.5381
Colo201-A	GAPDH	14.4921		av
Colo201-A	GAPDH	14.5449			average	stdev
Normal Colon	B2M	19.1578	0.190456	3.32749	3.11341	0.190456	0.214073	1.4803e-16
Normal Colon	B2M	18.8804		3.05			-0.0634104
Normal Colon	B2M	18.7931		2.96275			-0.150662
Normal Colon	CD58	28.9529	0.114895	13.1225	13.0955	0.114895	0.02701	0
Normal Colon	CD58	29.0248		13.1945			0.0989838
Normal Colon	CD58	28.7999		12.9695			-0.125994
Normal Colon	LMP2	25.0575	0.151662	9.22715	9.38479	0.151662	-0.157639	0
Normal Colon	LMP2	25.36		9.52967			0.144878
Normal Colon	LMP2	25.2279		9.39755			0.0127602
Normal Colon	TAP1	24.9808	0.115326	9.15046	9.13664	0.115326	0.013827	1.18424e-15
Normal Colon	TAP1	24.8454		9.01502			-0.121616
Normal Colon	TAP1	25.0748		9.24443			0.107789
Normal Colon	TAPBP	24.131	0.0761203	8.30061	8.22787	0.0761203	0.0727437	5.92119e-16
Normal Colon	TAPBP	23.9791		8.14877			-0.0790984
Normal Colon	TAPBP	24.0646		8.23422			0.00635465
Normal Colon	GAPDH	15.7722	0.0989948	15.8304
Normal Colon	GAPDH	15.9447
Normal Colon	GAPDH	15.7743
H20	GAPDH	33.4679	2.56766
H20	GAPDH	Undetermined
H20	GAPDH	37.0991
Singleplex
TAP1
95.0
Caco2-A
