# Supplementary material for: Correction: Inhibiting DNA methylation activates cancer testis antigens and expression of the antigen processing and presentation machinery in colon and ovarian cancer cells
Source: PLoS One. 2020 Dec 10;15(12):e0243944. doi: 10.1371/journal.pone.0243944 (PMC7728177; doi:10.1371/journal.pone.0243944)
Supplement: S1 Data — (ZIP) [file pone.0243944.s001.zip › Figure 3 - Time point day 7 - raw and processed data.xls]

## Sheet: Raw data
Well	Sample Name	Target Name	Task	Reporter	Quencher	RQ	RQ Min	RQ Max	Cт	Cт Mean	Cт SD	ΔCт	ΔCт Mean	ΔCт SE	HK Control ΔCт Mean	HK Control ΔCт SE	ΔΔCт	Automatic Ct Threshold	Ct Threshold	Automatic Baseline	Baseline Start	Baseline End	Efficiency	Tm1	Tm2	Tm3	Comments	AMPNC	BADROX	HIGHSD	NOISE	SPIKE	MTP
A1	Caco2-M	B2M	UNKNOWN	SYBR	None	1	0.665653	1.50228	22.8397	22.4431	0.3447		-8.38789	0.211478			0	TRUE	1.87825	TRUE	3	13	1	78.2934				N	N	N	N	N	N
A2	Caco2-A	B2M	UNKNOWN	SYBR	None	1.21919	1.00488	1.47919	22.0831	21.9501	0.120528		-8.6738	0.100449			-0.28592	TRUE	1.87825	TRUE	3	13	1	78.2934				N	N	N	N	N	N
A3	Colo201-M	B2M	UNKNOWN	SYBR	None	0.149102	0.13138	0.169213	20.9175	20.8308	0.0752202		-5.64225	0.0657482			2.74563	TRUE	1.87825	TRUE	3	11	1	78.2904				N	N	N	N	N	N
A4	Colo201-A	B2M	UNKNOWN	SYBR	None	0.12921	0.104986	0.159022	20.7287	20.5293	0.173018		-5.43567	0.107877			2.95222	TRUE	1.87825	TRUE	3	11	1	78.2904				N	N	N	N	N	N
A5	Caco2-M	CD58	UNKNOWN	SYBR	None	1	0.787755	1.26943	30.9244	30.7263	0.175358		-0.104686	0.123965			0	TRUE	2.97822	TRUE	3	22	1	75.0117				N	N	N	N	N	N
A6	Caco2-A	CD58	UNKNOWN	SYBR	None	0.806541	0.582647	1.11647	31.1207	30.8295	0.264397		0.205495	0.168967			0.310181	TRUE	2.97822	TRUE	3	22	1	75.0117				N	N	N	N	N	N
A7	Colo201-M	CD58	UNKNOWN	SYBR	None	0.663598	0.479107	0.919131	27.2544	26.9599	0.280435		0.486933	0.169267			0.591619	TRUE	2.97822	TRUE	3	17	1	74.7172				N	N	N	N	N	N
A8	Colo201-A	CD58	UNKNOWN	SYBR	None	0.458578	0.340469	0.617657	27.2614	26.985	0.258575		1.02008	0.154745			1.12476	TRUE	2.97822	TRUE	3	18	1	74.7172				N	N	N	N	N	N
A9	Caco2-M	LMP2	UNKNOWN	SYBR	None	1	0.637603	1.56837	34.8771	35.142	0.385624		4.31106	0.23385			0	TRUE	3.72663	TRUE	3	24	1	83.0656				N	N	N	N	N	N
A10	Caco2-A	LMP2	UNKNOWN	SYBR	None	0.772685	0.25671	2.32574	34.172	35.3071	0.983771		4.68311	0.572581			0.372048	TRUE	3.72663	TRUE	3	25	1	82.7674				N	N	Y	N	N	N
A11	Colo201-M	LMP2	UNKNOWN	SYBR	None	33.8633	30.2689	37.8844	25.7052	25.7024	0.0537442		-0.770586	0.0583062			-5.08165	TRUE	3.72663	TRUE	3	15	1	83.0663				N	Y	N	N	N	N
A12	Colo201-A	LMP2	UNKNOWN	SYBR	None	30.3958	26.5845	34.7535	25.4505	25.3502	0.0977902		-0.614737	0.0696172			-4.9258	TRUE	3.72663	TRUE	3	14	1	83.0663				N	Y	N	N	N	N
B1	Caco2-M	B2M	UNKNOWN	SYBR	None	1	0.665653	1.50228	22.2734	22.4431	0.3447		-8.38789	0.211478			0	TRUE	1.87825	TRUE	3	13	1	78.2934				N	N	N	N	N	N
B2	Caco2-A	B2M	UNKNOWN	SYBR	None	1.21919	1.00488	1.47919	21.8481	21.9501	0.120528		-8.6738	0.100449			-0.28592	TRUE	1.87825	TRUE	3	13	1	78.1443				N	Y	N	N	N	N
B3	Colo201-M	B2M	UNKNOWN	SYBR	None	0.149102	0.13138	0.169213	20.791	20.8308	0.0752202		-5.64225	0.0657482			2.74563	TRUE	1.87825	TRUE	3	11	1	78.2904				N	Y	N	N	N	N
B4	Colo201-A	B2M	UNKNOWN	SYBR	None	0.12921	0.104986	0.159022	20.4189	20.5293	0.173018		-5.43567	0.107877			2.95222	TRUE	1.87825	TRUE	3	11	1	78.2904				N	N	N	N	N	N
B5	Caco2-M	CD58	UNKNOWN	SYBR	None	1	0.787755	1.26943	30.5911	30.7263	0.175358		-0.104686	0.123965			0	TRUE	2.97822	TRUE	3	21	1	75.0117				N	N	N	N	N	N
B6	Caco2-A	CD58	UNKNOWN	SYBR	None	0.806541	0.582647	1.11647	30.6044	30.8295	0.264397		0.205495	0.168967			0.310181	TRUE	2.97822	TRUE	3	21	1	74.8626				N	N	N	N	N	N
B7	Colo201-M	CD58	UNKNOWN	SYBR	None	0.663598	0.479107	0.919131	26.9293	26.9599	0.280435		0.486933	0.169267			0.591619	TRUE	2.97822	TRUE	3	17	1	74.7172				N	N	N	N	N	N
B8	Colo201-A	CD58	UNKNOWN	SYBR	None	0.458578	0.340469	0.617657	26.9449	26.985	0.258575		1.02008	0.154745			1.12476	TRUE	2.97822	TRUE	3	18	1	74.7172				N	N	N	N	N	N
B9	Caco2-M	LMP2	UNKNOWN	SYBR	None	1	0.637603	1.56837	35.5844	35.142	0.385624		4.31106	0.23385			0	TRUE	3.72663	TRUE	3	26	1	82.9165				N	N	N	N	N	N
B10	Caco2-A	LMP2	UNKNOWN	SYBR	None	0.772685	0.25671	2.32574	35.9138	35.3071	0.983771		4.68311	0.572581			0.372048	TRUE	3.72663	TRUE	3	26	1	82.7674	78.2949			N	N	Y	N	N	Y
B11	Colo201-M	LMP2	UNKNOWN	SYBR	None	33.8633	30.2689	37.8844	25.7547	25.7024	0.0537442		-0.770586	0.0583062			-5.08165	TRUE	3.72663	TRUE	3	15	1	83.0663				N	Y	N	N	N	N
B12	Colo201-A	LMP2	UNKNOWN	SYBR	None	30.3958	26.5845	34.7535	25.3451	25.3502	0.0977902		-0.614737	0.0696172			-4.9258	TRUE	3.72663	TRUE	3	16	1	83.0663				N	Y	N	N	N	N
C1	Caco2-M	B2M	UNKNOWN	SYBR	None	1	0.665653	1.50228	22.2161	22.4431	0.3447		-8.38789	0.211478			0	TRUE	1.87825	TRUE	3	13	1	78.1443	65.3219			N	N	N	N	N	Y
C2	Caco2-A	B2M	UNKNOWN	SYBR	None	1.21919	1.00488	1.47919	21.9192	21.9501	0.120528		-8.6738	0.100449			-0.28592	TRUE	1.87825	TRUE	3	13	1	78.1443				N	N	N	N	N	N
C3	Colo201-M	B2M	UNKNOWN	SYBR	None	0.149102	0.13138	0.169213	20.7838	20.8308	0.0752202		-5.64225	0.0657482			2.74563	TRUE	1.87825	TRUE	3	10	1	78.2904				N	N	N	N	N	N
C4	Colo201-A	B2M	UNKNOWN	SYBR	None	0.12921	0.104986	0.159022	20.4403	20.5293	0.173018		-5.43567	0.107877			2.95222	TRUE	1.87825	TRUE	3	11	1	78.2904				N	N	N	N	N	N
C5	Caco2-M	CD58	UNKNOWN	SYBR	None	1	0.787755	1.26943	30.6633	30.7263	0.175358		-0.104686	0.123965			0	TRUE	2.97822	TRUE	3	21	1	75.0117				N	N	N	N	N	N
C6	Caco2-A	CD58	UNKNOWN	SYBR	None	0.806541	0.582647	1.11647	30.7633	30.8295	0.264397		0.205495	0.168967			0.310181	TRUE	2.97822	TRUE	3	22	1	74.8626				N	N	N	N	N	N
C7	Colo201-M	CD58	UNKNOWN	SYBR	None	0.663598	0.479107	0.919131	26.6961	26.9599	0.280435		0.486933	0.169267			0.591619	TRUE	2.97822	TRUE	3	17	1	74.7172				N	N	N	N	N	N
C8	Colo201-A	CD58	UNKNOWN	SYBR	None	0.458578	0.340469	0.617657	26.7489	26.985	0.258575		1.02008	0.154745			1.12476	TRUE	2.97822	TRUE	3	17	1	74.7172				N	N	N	N	N	N
C9	Caco2-M	LMP2	UNKNOWN	SYBR	None	1	0.637603	1.56837	34.9645	35.142	0.385624		4.31106	0.23385			0	TRUE	3.72663	TRUE	3	25	1	83.0656				N	N	N	N	N	N
C10	Caco2-A	LMP2	UNKNOWN	SYBR	None	0.772685	0.25671	2.32574	35.8354	35.3071	0.983771		4.68311	0.572581			0.372048	TRUE	3.72663	TRUE	3	27	1	82.9165				N	N	Y	N	N	N
C11	Colo201-M	LMP2	UNKNOWN	SYBR	None	33.8633	30.2689	37.8844	25.6473	25.7024	0.0537442		-0.770586	0.0583062			-5.08165	TRUE	3.72663	TRUE	3	15	1	83.0663				N	Y	N	Y	N	N
C12	Colo201-A	LMP2	UNKNOWN	SYBR	None	30.3958	26.5845	34.7535	25.2551	25.3502	0.0977902		-0.614737	0.0696172			-4.9258	TRUE	3.72663	TRUE	3	15	1	83.0663				N	Y	N	N	N	N
D1	Caco2-M	TAP1	UNKNOWN	SYBR	None				30.6942	30.831	0.1239							TRUE	2.75335	TRUE	3	22	1	71.4349	83.0646			N	N	N	N	N	Y
D2	Caco2-A	TAP1	UNKNOWN	SYBR	None				30.4832	30.624	0.125472							TRUE	2.75335	TRUE	3	21	1	82.9155	70.9876			N	N	N	N	N	Y
D3	Colo201-M	TAP1	UNKNOWN	SYBR	None				26.5612	26.473	0.0855009							TRUE	2.75335	TRUE	3	17	1	83.062				N	N	N	N	N	N
D4	Colo201-A	TAP1	UNKNOWN	SYBR	None				26.0433	25.965	0.0705459							TRUE	2.75335	TRUE	3	16	1	83.062				N	N	N	N	N	N
D5	Caco2-M	TAPBP	UNKNOWN	SYBR	None	1	0.855094	1.16946	27.8019	27.8413	0.0670734		-2.9897	0.0813431			0	TRUE	4.57434	TRUE	3	18	1	84.7032				N	Y	N	N	N	N
D6	Caco2-A	TAPBP	UNKNOWN	SYBR	None	1.23209	1.06872	1.42043	27.3212	27.3331	0.0254433		-3.29081	0.0739155			-0.301106	TRUE	4.57434	TRUE	3	18	1	84.7032				N	Y	N	N	N	N
D7	Colo201-M	TAPBP	UNKNOWN	SYBR	None	0.400218	0.347799	0.460538	24.9114	24.8045	0.0930242		-1.66856	0.0729473			1.32114	TRUE	4.57434	TRUE	3	13	1	84.4077				N	Y	N	N	N	N
D8	Colo201-A	TAPBP	UNKNOWN	SYBR	None	0.316798	0.260293	0.385569	24.5694	24.6336	0.16213		-1.33134	0.102083			1.65837	TRUE	4.57434	TRUE	3	14	1	84.4077				N	Y	N	N	N	N
D9	Caco2-M	GAPDH	UNKNOWN	SYBR	None	1	0.825711	1.21108	17.6516	17.6279	0.11982		-13.2031	0.0995125			0	TRUE	3.19046	TRUE	3	8	1	77.8476				N	Y	N	N	N	N
D10	Caco2-A	GAPDH	UNKNOWN	SYBR	None	0.702921	0.611067	0.808582	17.9392	17.9295	0.0119049		-12.6945	0.0727664			0.508565	TRUE	3.19046	TRUE	3	9	1	77.8476				N	Y	N	N	N	N
D11	Colo201-M	GAPDH	UNKNOWN	SYBR	None	0.0205617	0.0151523	0.0279022	19.1735	18.8738	0.261107		-7.59916	0.158626			5.6039	TRUE	3.19046	TRUE	3	9	1	77.8485				N	Y	N	N	N	N
D12	Colo201-A	GAPDH	UNKNOWN	SYBR	None	0.00930958	0.00624841	0.0138705	19.2892	19.509	0.351846		-6.45599	0.207181			6.74707	TRUE	3.19046	TRUE	3	10	1	77.8485				N	Y	N	N	N	N
E1	Caco2-M	TAP1	UNKNOWN	SYBR	None				30.9358	30.831	0.1239							TRUE	2.75335	TRUE	3	22	1	71.2858	83.0646			N	N	N	N	N	Y
E2	Caco2-A	TAP1	UNKNOWN	SYBR	None				30.6646	30.624	0.125472							TRUE	2.75335	TRUE	3	22	1	82.9155	71.1367			N	N	N	N	N	Y
E3	Colo201-M	TAP1	UNKNOWN	SYBR	None				26.3904	26.473	0.0855009							TRUE	2.75335	TRUE	3	17	1	83.062				N	N	N	N	N	N
E4	Colo201-A	TAP1	UNKNOWN	SYBR	None				25.9064	25.965	0.0705459							TRUE	2.75335	TRUE	3	15	1	83.062				N	N	N	N	N	N
E5	Caco2-M	TAPBP	UNKNOWN	SYBR	None	1	0.855094	1.16946	27.8032	27.8413	0.0670734		-2.9897	0.0813431			0	TRUE	4.57434	TRUE	3	17	1	84.7032				N	Y	N	N	N	N
E6	Caco2-A	TAPBP	UNKNOWN	SYBR	None	1.23209	1.06872	1.42043	27.3624	27.3331	0.0254433		-3.29081	0.0739155			-0.301106	TRUE	4.57434	TRUE	3	17	1	84.5541				N	Y	N	N	N	N
E7	Colo201-M	TAPBP	UNKNOWN	SYBR	None	0.400218	0.347799	0.460538	24.7601	24.8045	0.0930242		-1.66856	0.0729473			1.32114	TRUE	4.57434	TRUE	3	15	1	84.5568				N	Y	N	N	N	N
E8	Colo201-A	TAPBP	UNKNOWN	SYBR	None	0.316798	0.260293	0.385569	24.5135	24.6336	0.16213		-1.33134	0.102083			1.65837	TRUE	4.57434	TRUE	3	13	1	84.5568				N	Y	N	N	N	N
E9	Caco2-M	GAPDH	UNKNOWN	SYBR	None	1	0.825711	1.21108	17.7341	17.6279	0.11982		-13.2031	0.0995125			0	TRUE	3.19046	TRUE	3	9	1	77.8476				N	Y	N	N	N	N
E10	Caco2-A	GAPDH	UNKNOWN	SYBR	None	0.702921	0.611067	0.808582	17.933	17.9295	0.0119049		-12.6945	0.0727664			0.508565	TRUE	3.19046	TRUE	3	9	1	77.8476				N	Y	N	N	N	N
E11	Colo201-M	GAPDH	UNKNOWN	SYBR	None	0.0205617	0.0151523	0.0279022	18.7528	18.8738	0.261107		-7.59916	0.158626			5.6039	TRUE	3.19046	TRUE	3	10	1	77.6994				N	Y	N	N	N	N
E12	Colo201-A	GAPDH	UNKNOWN	SYBR	None	0.00930958	0.00624841	0.0138705	19.9148	19.509	0.351846		-6.45599	0.207181			6.74707	TRUE	3.19046	TRUE	3	10	1	77.8485				N	N	N	N	N	N
F1	Caco2-M	TAP1	UNKNOWN	SYBR	None				30.8629	30.831	0.1239							TRUE	2.75335	TRUE	3	21	1	71.4349	82.9155			N	N	N	N	N	Y
F2	Caco2-A	TAP1	UNKNOWN	SYBR	None				30.7241	30.624	0.125472							TRUE	2.75335	TRUE	3	22	1	82.9155	71.1367			N	N	N	N	N	Y
F3	Colo201-M	TAP1	UNKNOWN	SYBR	None				26.4674	26.473	0.0855009							TRUE	2.75335	TRUE	3	17	1	83.062				N	N	N	N	N	N
F4	Colo201-A	TAP1	UNKNOWN	SYBR	None				25.9453	25.965	0.0705459							TRUE	2.75335	TRUE	3	15	1	83.062				N	N	N	N	N	N
F5	Caco2-M	TAPBP	UNKNOWN	SYBR	None	1	0.855094	1.16946	27.9187	27.8413	0.0670734		-2.9897	0.0813431			0	TRUE	4.57434	TRUE	3	18	1	84.7032				N	Y	N	N	N	N
F6	Caco2-A	TAPBP	UNKNOWN	SYBR	None	1.23209	1.06872	1.42043	27.3159	27.3331	0.0254433		-3.29081	0.0739155			-0.301106	TRUE	4.57434	TRUE	3	17	1	84.7032				N	Y	N	N	N	N
F7	Colo201-M	TAPBP	UNKNOWN	SYBR	None	0.400218	0.347799	0.460538	24.7419	24.8045	0.0930242		-1.66856	0.0729473			1.32114	TRUE	4.57434	TRUE	3	14	1	84.5568				N	Y	N	N	Y	N
F8	Colo201-A	TAPBP	UNKNOWN	SYBR	None	0.316798	0.260293	0.385569	24.818	24.6336	0.16213		-1.33134	0.102083			1.65837	TRUE	4.57434	TRUE	3	14	1	84.5568				N	Y	N	N	N	N
F9	Caco2-M	GAPDH	UNKNOWN	SYBR	None	1	0.825711	1.21108	17.498	17.6279	0.11982		-13.2031	0.0995125			0	TRUE	3.19046	TRUE	3	8	1	77.8476				N	Y	N	N	N	N
F10	Caco2-A	GAPDH	UNKNOWN	SYBR	None	0.702921	0.611067	0.808582	17.9162	17.9295	0.0119049		-12.6945	0.0727664			0.508565	TRUE	3.19046	TRUE	3	9	1	77.8476				N	Y	N	N	N	N
F11	Colo201-M	GAPDH	UNKNOWN	SYBR	None	0.0205617	0.0151523	0.0279022	18.6952	18.8738	0.261107		-7.59916	0.158626			5.6039	TRUE	3.19046	TRUE	3	9	1	77.6994				N	Y	N	N	N	N
F12	Colo201-A	GAPDH	UNKNOWN	SYBR	None	0.00930958	0.00624841	0.0138705	19.3229	19.509	0.351846		-6.45599	0.207181			6.74707	TRUE	3.19046	TRUE	3	10	1	77.6994				N	Y	N	N	N	N
G1	Normal Colon	B2M	UNKNOWN	SYBR	None	0.216133	0.173622	0.269054	19.0593	18.8918	0.176945		-6.17788	0.113805			2.21001	TRUE	1.87825	TRUE	3	11	1	78.1443				N	Y	N	N	N	N
G2	Normal Colon	B2M	UNKNOWN	SYBR	None	0.216133	0.173622	0.269054	18.7067	18.8918	0.176945		-6.17788	0.113805			2.21001	TRUE	1.87825	TRUE	3	10	1	78.1443				N	N	N	N	N	N
G3	Normal Colon	B2M	UNKNOWN	SYBR	None	0.216133	0.173622	0.269054	18.9093	18.8918	0.176945		-6.17788	0.113805			2.21001	TRUE	1.87825	TRUE	3	11	1	78.2904				N	N	N	N	N	N
G4	Normal Colon	CD58	UNKNOWN	SYBR	None	0.0530103	0.0409035	0.0687006	29.046	29.2025	0.216576		4.1329	0.134722			4.23758	TRUE	2.97822	TRUE	3	20	1	75.0099				N	N	N	N	N	N
G5	Normal Colon	CD58	UNKNOWN	SYBR	None	0.0530103	0.0409035	0.0687006	29.4497	29.2025	0.216576		4.1329	0.134722			4.23758	TRUE	2.97822	TRUE	3	20	1	75.0117				N	N	N	N	N	N
G6	Normal Colon	CD58	UNKNOWN	SYBR	None	0.0530103	0.0409035	0.0687006	29.112	29.2025	0.216576		4.1329	0.134722			4.23758	TRUE	2.97822	TRUE	3	19	1	75.0117				N	N	N	N	N	N
G7	Normal Colon	LMP2	UNKNOWN	SYBR	None	16.3128	14.2315	18.6985	25.2554	25.3528	0.0868629		0.283127	0.0709238			-4.02794	TRUE	3.72663	TRUE	3	15	1	83.0659				N	Y	N	N	N	N
G8	Normal Colon	LMP2	UNKNOWN	SYBR	None	16.3128	14.2315	18.6985	25.4224	25.3528	0.0868629		0.283127	0.0709238			-4.02794	TRUE	3.72663	TRUE	3	15	1	83.0659				N	N	N	N	N	N
G9	Normal Colon	LMP2	UNKNOWN	SYBR	None	16.3128	14.2315	18.6985	25.3805	25.3528	0.0868629		0.283127	0.0709238			-4.02794	TRUE	3.72663	TRUE	3	15	1	83.0656				N	Y	N	N	N	N
G10	Normal Colon	TAP1	UNKNOWN	SYBR	None				25.1576	25.0696	0.0868641							TRUE	2.75335	TRUE	3	15	1	83.2147				N	Y	N	N	N	N
G11	Normal Colon	TAP1	UNKNOWN	SYBR	None				24.9839	25.0696	0.0868641							TRUE	2.75335	TRUE	3	16	1	82.9172				N	Y	N	N	N	N
G12	Normal Colon	TAP1	UNKNOWN	SYBR	None				25.0674	25.0696	0.0868641							TRUE	2.75335	TRUE	3	16	1	82.9172				N	Y	N	N	N	N
H1	Normal Colon	TAPBP	UNKNOWN	SYBR	None	0.18097	0.150983	0.216913	24.6387	24.5461	0.137986		-0.523523	0.0941372			2.46618	TRUE	4.57434	TRUE	3	15	1	84.7047				N	N	N	N	N	N
H2	Normal Colon	TAPBP	UNKNOWN	SYBR	None	0.18097	0.150983	0.216913	24.3875	24.5461	0.137986		-0.523523	0.0941372			2.46618	TRUE	4.57434	TRUE	3	15	1	84.7047				N	N	N	N	N	N
H3	Normal Colon	TAPBP	UNKNOWN	SYBR	None	0.18097	0.150983	0.216913	24.6121	24.5461	0.137986		-0.523523	0.0941372			2.46618	TRUE	4.57434	TRUE	3	15	1	84.7023				N	N	N	N	N	N
H4	Normal Colon	GAPDH	UNKNOWN	SYBR	None	0.00284583	0.00234969	0.00344673	20.2614	20.3235	0.148935		-4.74612	0.0995442			8.45693	TRUE	3.19046	TRUE	3	11	1	77.9922				N	Y	N	N	N	N
H5	Normal Colon	GAPDH	UNKNOWN	SYBR	None	0.00284583	0.00234969	0.00344673	20.4935	20.3235	0.148935		-4.74612	0.0995442			8.45693	TRUE	3.19046	TRUE	3	11	1	78.1428				N	Y	N	N	N	N
H6	Normal Colon	GAPDH	UNKNOWN	SYBR	None	0.00284583	0.00234969	0.00344673	20.2157	20.3235	0.148935		-4.74612	0.0995442			8.45693	TRUE	3.19046	TRUE	3	11	1	78.1428				N	Y	N	N	N	N
H7	H20	B2M	NTC	SYBR	None				Undetermined									TRUE	1.87825	TRUE	3	39	1	64.5795	90.5202			N	N	N	N	N	Y
H8	H20	CD58	NTC	SYBR	None				Undetermined									TRUE	2.97822	TRUE	3	39	1	63.5359	91.2656	87.0912		N	N	N	N	N	Y
H9	H20	LMP2	NTC	SYBR	None				Undetermined									TRUE	3.72663	TRUE	3	39	1	64.5791				N	N	N	N	N	N
H10	H20	TAP1	NTC	SYBR	None				Undetermined									TRUE	2.75335	TRUE	3	39	1	88.1345	76.5059	64.7281		N	N	N	N	N	Y
H11	H20	TAPBP	NTC	SYBR	None				Undetermined									TRUE	4.57434	TRUE	3	39	1	61.5989				N	N	N	N	N	N
H12	H20	GAPDH	NTC	SYBR	None				32.8292	32.8292								TRUE	3.19046	TRUE	3	24	1	77.2522				Y	N	N	N	N	N

## Sheet: Processed data day 7
Sample Name	target gene	Cт	stdev Ct	delta ct (GOI-average GAPDH)	average column E	stdev (goi+gapdh)/2	delta delta Ct (column E-Colon)	Average column h	fold change (2^-(column i)	delta delta CT (aza-mock)	Average	fold change2^-(column K)	average column M	one-tailed correlated t-test	log2 column M	average column p	one-tailed correlated t-test			aza over mock	ttest
Caco2-M	B2M	22.9532	0.374878	5.70103	5.28133	0.250943	-6.65277	-6.23307	75.2212	0.419697	2.96059e-16	0.747581	1.0218		-0.419697	-3.51571e-16		CaCo2	0	Caco2 b2m
Caco2-A	B2M	21.2051	0.176988	4.17018	3.96585	0.112414	-5.12192	-4.91758	30.2232	-1.11115	-1.31548	2.16018	2.50107		1.11115	1.31548		CaCo2 aza	0	1.11115	0.000104965	-6.65277	4.32659e-06
Colo201-M	B2M	21.6535	0.222133	2.81487	2.55839	0.20287	-3.76661	-3.51013	11.3934	0.256483	0	0.837126	1.00768		-0.256483	-7.40149e-17		Colo201	0	1.42092		-6.115
Colo201-A	B2M	21.367	0.150795	1.83828	1.66538	0.245854	-2.79002	-2.61712	6.13525	-0.720111	-0.893005	1.64731	1.86368		0.720111	0.893005	0.150795	Colo201 aza		1.41438		-5.93144
Caco2-M	CD58	30.9816	0.236766	13.7295	13.4882	0.181888	-4.45708	-4.21578	18.5813	0.2413	5.92119e-16	0.845983	1.00897		-0.2413	-5.64363e-16		normal colon		colo201 b2m
Caco2-A	CD58	30.9231	0.314212	13.8881	13.548	0.181025	-4.61571	-4.27563	19.3683	0.399924	0.0598462	0.757898	0.974288		-0.399924	-0.0598462				0.720111	0.000254674	-3.76661	5.29892e-06
Colo201-M	CD58	27.6459	0.234911	8.80721	8.54082	0.209259	0.465207	0.731599	0.602236	0.266392	0	0.831396	1.00862		-0.266392	0		B2M		0.997341		-3.38425
Colo201-A	CD58	27.8661	0.174436	8.33735	8.13622	0.257674	0.935064	1.1362	0.454957	-0.203466	-0.404599	1.15146	1.33003		0.203466	0.404599	0.174436	CD58		0.961564		-3.37952
Caco2-M	LMP2	35.3073	0.0932716	18.0552	18.083	0.11014	-12.9091	-12.9369	7841.2	-0.0277837	1.18424e-15	1.01944	1.00138		0.0277837	-1.19812e-15		PSMB9		caco cd58
Caco2-A	LMP2	34.6303	0.85715	17.5954	17.6102	0.452494	-12.4493	-12.4641	5650.29	-0.487555	-0.47275	1.40207	1.55504		0.487555	0.47275		TAP1		-0.399924	0.379017	-4.45708	3.2931e-06
Colo201-M	LMP2	25.9098	0.0166194	7.07114	7.05687	0.100113	-1.92504	-1.91077	3.76011	0.0142689	0	0.990158	1.00004		-0.0142689	-1.20274e-16		TAPBP		0.21969		-4.20644
Colo201-A	LMP2	25.7911	0.0368839	6.26238	6.24697	0.188899	-1.11628	-1.10087	2.14485	-0.794492	-0.8099	1.73447	1.75347		0.794492	0.8099	0.0368839			0.000695546		-3.98383
Caco2-M	B2M	22.4154		5.16326			-6.115			-0.118068		1.08528			0.118068					colo cd58
Caco2-A	B2M	20.8954		3.86041		0.0281034	-4.81215			-1.42092		2.67756			1.42092					0.203466	0.00794903	0.465207	0.00285704
Colo201-M	B2M	21.2712		2.43251			-3.38425			-0.125879		1.09117			0.125879					0.495843		0.820527
Colo201-A	B2M	21.0898		1.56105		0.0614636	-2.51279			-0.997341		1.99632			0.997341					0.514488		0.909062
Caco2-M	CD58	30.731		13.4789			-4.20644			-0.00934474		1.0065			0.00934474					caco psmb9
Caco2-A	CD58	30.3034		13.2685		0.0452564	-3.99609			-0.21969		1.16448			0.21969					0.487555	0.196764	-12.9091	9.00556e-10
Colo201-M	CD58	27.2905		8.45189			0.820527			-0.0889282		1.06358			0.0889282					1.3224		-13.0409
Colo201-A	CD58	27.5737		8.04498		0.0644186	1.22744			-0.495843		1.41014			0.495843					-0.391706		-12.8606
Caco2-M	LMP2	35.4391		18.187			-13.0409			0.104006		0.930445			-0.104006					colopsmb9
Caco2-A	LMP2	33.7955		16.7606		0.113124	-11.6145			-1.3224		2.50082			1.3224					0.794492	1.42725e-06	-1.92504	1.90733e-09
Colo201-M	LMP2	25.8995		7.06085			-1.91475			0.00397873		0.997246			-0.00397873					0.851989		-1.91475
Colo201-A	LMP2	25.7336		6.20489		0.0472246	-1.05879			-0.851989		1.80499			0.851989					0.783218		-1.89253
Caco2-M	B2M	22.2318		4.9797			-5.93144			-0.301629		1.23254			0.301629					caco tap1
Caco2-A	B2M	20.9019		3.86694			-4.81868			-1.41438		2.66546			1.41438					0.615287	0.00113878	-8.67683	1.73505e-09
Colo201-M	B2M	21.2664		2.42779			-3.37952			-0.130604		1.09475			0.130604					0.430288		-8.53099
Colo201-A	B2M	21.1255		1.59682			-2.54856			-0.961564		1.94742			0.961564					0.721143		-8.61301
Caco2-M	CD58	30.5084		13.2562			-3.98383			-0.231955		1.17443			0.231955					colo tap1
Caco2-A	CD58	30.5224		13.4875			-4.21509			-0.000695546		1.00048			0.000695546					1.01988	0.000491706	-3.08922	1.14421e-10
Colo201-M	CD58	27.202		8.36336			0.909062			-0.177464		1.13089			0.177464					0.876368		-3.06309
Colo201-A	CD58	27.555		8.02633			1.24609			-0.514488		1.42849			0.514488					0.677681		-3.07253
Caco2-M	LMP2	35.2589		18.0067			-12.8606			-0.0762227		1.05425			0.0762227					caco tapbp
Caco2-A	LMP2	35.5096		18.4747			-13.3286			0.391706		0.762227			-0.391706					1.18317	0.000185399	-5.9229	1.67092e-09
Colo201-M	LMP2	25.8773		7.03863			-1.89253			-0.0182476		1.01273			0.0182476					1.03207		-5.88936
Colo201-A	LMP2	25.8024		6.27366			-1.12756			-0.783218		1.72096			0.783218					0.863874		-5.98758
Caco2-M	TAP1	30.8907	0.0731097	13.6385	13.5686	0.10006	-8.67683	-8.60695	389.896	0.0698884	5.92119e-16	0.952712	1.00086		-0.0698884	-6.15827e-16				colo tapbp
Caco2-A	TAP1	29.9883	0.147211	12.9534	12.9797	0.0975251	-7.99166	-8.01804	259.221	-0.615287	-0.588906	1.53186	1.50928		0.615287	0.588906				0.888107	0.000246284	-1.72616	1.2351e-07
Colo201-M	TAP1	26.8896	0.0132357	8.05092	8.03664	0.0984212	-3.08922	-3.07495	8.42658	0.0142778	5.92119e-16	0.990152	1.00003		-0.0142778	-6.45751e-16				1.02501		-1.6763
Colo201-A	TAP1	26.5455	0.171838	7.01676	7.17867	0.256376	-2.05507	-2.21697	4.64916	-1.01988	-0.857976	2.02775	1.82102		1.01988	0.857976	0.171838			0.730241		-1.76079
Caco2-M	TAPBP	27.5333	0.0499265	10.2812	10.2915	0.0884679	-5.9229	-5.93328	61.1077	-0.0103811	-5.92119e-16	1.00722	1.0004		0.0103811	6.4763e-16
Caco2-A	TAPBP	26.1433	0.159722	9.10837	9.26516	0.103781	-4.75012	-4.90691	30.0005	-1.18317	-1.02637	2.27075	2.04521		1.18317	1.02637
Colo201-M	TAPBP	24.9231	0.0424771	6.08441	6.07934	0.113042	-1.72616	-1.72108	3.29684	0.00507927	0	0.996486	1.00029		-0.00507927	5.08852e-17
Colo201-A	TAPBP	24.7199	0.147509	5.19123	5.19822	0.244211	-0.832978	-0.839965	1.79001	-0.888107	-0.881119	1.85075	1.84821		0.888107	0.881119	0.147509
Caco2-M	GAPDH	17.3129	0.127009	17.2521	17.2521
Caco2-A	GAPDH	17.0894	0.0478388	17.0349	17.0349	0.0243813
Colo201-M	GAPDH	19.0503	0.183607	18.8387	18.8387
Colo201-A	GAPDH	19.2726	0.340913	19.5287	19.5287	0.064094
Caco2-M	TAP1	30.7448		13.4927			-8.53099			-0.0759532		1.05406			0.0759532
Caco2-A	TAP1	30.1733		13.1384		0.0259451	-8.17666			-0.430288		1.3475			0.430288
Colo201-M	TAP1	26.8634		8.02478			-3.06309			-0.0118605		1.00825			0.0118605
Colo201-A	TAP1	26.689		7.16027		0.0610528	-2.19858			-0.876368		1.83575			0.876368
Caco2-M	TAPBP	27.4997		10.2476			-5.88936			-0.0439199		1.03091			0.0439199
Caco2-A	TAPBP	26.2944		9.25947			-4.90122			-1.03207		2.04495			1.03207
Colo201-M	TAPBP	24.8732		6.03455			-1.6763			-0.0447884		1.03153			0.0447884
Colo201-A	TAPBP	24.583		5.05433			-0.696074			-1.02501		2.03497			1.02501
Caco2-M	GAPDH	17.3374
Caco2-A	GAPDH	17.016
Colo201-M	GAPDH	18.7226
Colo201-A	GAPDH	19.9156
Caco2-M	TAP1	30.8268		13.5747			-8.61301			0.00606473		0.995805			-0.00606473
Caco2-A	TAP1	29.8824		12.8475			-7.8858			-0.721143		1.64849			0.721143
Colo201-M	TAP1	26.8729		8.03422			-3.07253			-0.00241725		1.00168			0.00241725
Colo201-A	TAP1	26.8877		7.35896			-2.39727			-0.677681		1.59957			0.677681
Caco2-M	TAPBP	27.598		10.3458			-5.98758			0.0543009		0.963061			-0.0543009
Caco2-A	TAPBP	26.4626		9.42766			-5.06941			-0.863874		1.81992			0.863874
Colo201-M	TAPBP	24.9577		6.11904			-1.76079			0.0397091		0.972851			-0.0397091
Colo201-A	TAPBP	24.8778		5.34909			-0.990843			-0.730241		1.65892			0.730241
Caco2-M	GAPDH	17.1062
Caco2-A	GAPDH	16.9995
Colo201-M	GAPDH	18.743				average F
Colo201-A	GAPDH	19.3979		average colon	colon-gapdh	stdev
Normal Colon	B2M	19.6871	0.136294	19.5354	-0.800053	-0.951738	-0.151686	0	1
Normal Colon	B2M	19.4232			-1.06391	0.102142	0.112169
Normal Colon	B2M	19.4959			-0.991255		0.0395164											B2M
Normal Colon	CD58	29.8126	0.237411	29.7596	9.32549	9.27242	-0.0530758	0	1									PSMB9
Normal Colon	CD58	29.5001			9.01296	0.1527	0.259457											TAP1
Normal Colon	CD58	29.966			9.4788		-0.206381											TAPBP
Normal Colon	LMP2	25.4364	0.176256	25.6333	4.94926	5.1461	0.196838	-2.96059e-16	1
Normal Colon	LMP2	25.6869			5.19971	0.122123	-0.0536143
Normal Colon	LMP2	25.7765			5.28932		-0.143223
Normal Colon	TAP1	25.562	0.271729	25.4488	5.07481	4.9617	-0.113111	2.96059e-16	1
Normal Colon	TAP1	25.1388			4.65168	0.169859	0.310013
Normal Colon	TAP1	25.6458			5.1586		-0.196903
Normal Colon	TAPBP	24.9422	0.124528	24.8454	4.45505	4.35825	-0.0968024	-2.96059e-16	1
Normal Colon	TAPBP	24.7049			4.21777	0.0962587	0.140483
Normal Colon	TAPBP	24.8891			4.40193		-0.0436808
Normal Colon	GAPDH	20.4174	0.0679898	20.4872
Normal Colon	GAPDH	20.4909
Normal Colon	GAPDH	20.5532
H20	B2M	Undetermined
H20	CD58	Undetermined
H20	LMP2	Undetermined
H20	TAP1	35.9776
H20	TAPBP	Undetermined
H20	GAPDH	32.2799
