# Supplementary material for: Correction: Inhibiting DNA methylation activates cancer testis antigens and expression of the antigen processing and presentation machinery in colon and ovarian cancer cells
Source: PLoS One. 2020 Dec 10;15(12):e0243944. doi: 10.1371/journal.pone.0243944 (PMC7728177; doi:10.1371/journal.pone.0243944)
Supplement: S1 Data — (ZIP) [file pone.0243944.s001.zip › Figure 4B.XLSX]

## Sheet: Tabelle1
	Sample	isotope control MFI	MHCI MFI	Delta MFI
Colo201	mock	2.55	92.4	89.85
	aza	2.95	205	202.05
	ratio			2.24875
	Sample	isotope control MFI	MHCI MFI	Delta MFI
	mock	1	16.2	15.2
	aza	1	40.5	39.5
	ratio			2.59868
Caco2	Sample	isotope control MFI	MHCI MFI	Delta MFI
	mock	2.08	173	170.92
	aza	1.93	199	197.07
	ratio			1.153
	Sample	isotope control MFI	MHCI MFI	Delta MFI
	mock	4.55	187	182.45
	aza	5.29	261	255.71
	ratio			1.40153
HT-29	Sample	isotope control MFI	MHCI MFI	Delta MFI
	mock	1.99	163	161.01
	aza	2.11	201	198.89
	ratio			1.23526
	Sample	isotope control MFI	MHCI MFI	Delta MFI
	mock	2.06	172	169.94
	aza	1.92	198	196.08
	ratio			1.15382
