# Supplementary material for: Correction: Inhibiting DNA methylation activates cancer testis antigens and expression of the antigen processing and presentation machinery in colon and ovarian cancer cells
Source: PLoS One. 2020 Dec 10;15(12):e0243944. doi: 10.1371/journal.pone.0243944 (PMC7728177; doi:10.1371/journal.pone.0243944)
Supplement: S1 Data — (ZIP) [file pone.0243944.s001.zip › Figure S1 for_Cornelia Plos One.xlsx]

## Sheet: Sheet1
Relative Normalised Expression Values
	B2M	PSM9	TABP	CALR	PSMB8	TAP1	CD58
N1	5.28949	0.51689	0.53097	1.93747	10.9613	1.68797
N2	0.63389		2.28384				5e-05
N3	1.7959	0.61571	0.6089	0.5319	4.61031	0.99511
T1	1	1	1	1	1	1
T2	1.09986	0.63309	0.46832	0.35941	2.80585	1.10585	0
T3	0.4615	0.14504	0.23548	0.6669	0.89521	0.46712
T4	0.22136					0.20289
